# Supplementary material for: Integrative Multi-Omics Approach in Vascular Ehlers–Danlos Syndrome: Further Insights into the Disease Mechanisms by Proteomic Analysis of Patient Dermal Fibroblasts
Source: Biomedicines. 2024 Nov 30;12(12):2749. doi: 10.3390/biomedicines12122749 (PMC11727028; doi:10.3390/biomedicines12122749)
Supplement: Supplementary file 1 [file biomedicines-12-02749-s001.zip › Table S4.xlsx]

## Sheet: 67 common DEGs_DEPs
ID	vEDS Avg (log2)	CTRL Avg (log2)	Fold Change	log2FcDEG	P-val	Pvalue_DEGs	Sign.x	NegLog10pvalue	Pvalue_DEPs	N: Student's T-test q-value vEDS_CTRL	log2FcDEP	N: Student's T-test Test statistic vEDS_CTRL	Sign.y	HGNC	GENETYPE	GENENAME	ENTREZID
ACTN1	10.49	8.92	2.97	1.57046	0.0004	0.0047	Up	1.59783	0.0252447	0.491722	-1.25938	-2.46802	Down	HGNC:163	protein-coding	actinin alpha 1	87
ANKS1B	4.79	7.27	-5.58	-2.48027	2.6e-05	0.0005	Down	1.64714	0.0225351	0.469615	-0.684092	-2.52448	Down	HGNC:25761	protein-coding	ankyrin repeat and sterile alpha motif domain containing 1B	56899
ANKZF1	3.07	4.43	-2.57	-1.36177	0.0012	0.011	Down	1.98829	0.0102733	0.403276	-0.628513	-2.9078	Down	HGNC:25527	protein-coding	ankyrin repeat and zinc finger peptidyl tRNA hydrolase 1	55139
AP5M1	5.92	4.37	2.94	1.55582	0.0003	0.0037	Up	1.75597	0.01754	0.453024	-0.595608	-2.64802	Down	HGNC:20192	protein-coding	adaptor related protein complex 5 subunit mu 1	55745
BSDC1	3.65	5.78	-4.36	-2.12433	0.0008	0.0078	Down	1.55113	0.0281106	0.521127	-0.722312	-2.41424	Down	HGNC:25501	protein-coding	BSD domain containing 1	55108
C9orf64	5.3	4.05	2.38	1.25096	0.0004	0.0051	Up	1.34533	0.0451513	0.595069	-0.62075	-217293	Down	HGNC:28144	protein-coding	Q-nucleotide N-glycosylase 1	84267
CBX4	4.65	5.47	-1.77	-0.823749	0.0017	0.0148	Down	1.38837	0.0408912	0.566282	2.71419	2.22404	Up	HGNC:1554	protein-coding	chromobox 4	8535
CDK12	7.33	6.25	2.12	1.08406	0.0014	0.0126	Up	2.3046	0.00495907	0.39475	-1.10598	-3.25589	Down	HGNC:24224	protein-coding	cyclin dependent kinase 12	51755
CHMP1B	5.57	7.3	-3.31	-1.72683	0.0015	0.0137	Down	2.26472	0.00543601	0.396377	-0.701615	-3.21225	Down	HGNC:24287	protein-coding	charged multivesicular body protein 1B	57132
COA3	3.43	4.81	-2.6	-1.37851	0.0032	0.0247	Down	4.15207	7.04579e-05	0.044	-0.831632	-5.30978	Down	HGNC:24990	protein-coding	cytochrome c oxidase assembly factor 3	28958
COL5A1	7.69	9.45	-3.39	-1.76129	0.0011	0.0106	Down	1.49197	0.0322129	0.547646	-0.629514	-2.34563	Down	HGNC:2209	protein-coding	collagen type V alpha 1 chain	1289
DAP	8.77	7.59	2.27	1.18269	0.001	0.0099	Up	1.30606	0.0494242	0.610103	-0.536386	-212595	Down	HGNC:6181	protein-coding	death associated protein	1611
EI24	4.54	6.77	-4.69	-2.22959	1.96e-06	6.92e-05	Down	3.26488	0.0005434	0.112	-0.574123	-4.30636	Down	HGNC:13276	protein-coding	EI24 autophagy associated transmembrane protein	9538
ERI3	4.05	5.57	-2.88	-1.52607	3.01e-05	0.0006	Down	2.49787	0.00317783	0.332114	-1.64109	-3.46694	Down	HGNC:17276	protein-coding	ERI1 exoribonuclease family member 3	79033
FLYWCH2	1.44	3.96	-5.73	-2.51854	0.0002	0.0025	Down	1.46097	0.0345963	0.558583	-1.77095	-2.30945	Down	HGNC:25178	protein-coding	FLYWCH family member 2	114984
FN3KRP	2.24	4.35	-4.3	-2.10434	9.77e-06	0.0002	Down	2.47991	0.003312	0.336667	-0.524977	-3.44736	Down	HGNC:25700	protein-coding	fructosamine 3 kinase related protein	79672
FUS	1.45	5.21	-13.56	-3.76129	7.46e-05	0.0013	Down	1.79927	0.0158756	0.433544	-0.604069	-2.6968	Down	HGNC:4010	protein-coding	FUS RNA binding protein	2521
GABARAP	5.46	9.69	-18.78	-4.23113	7.06e-07	2.96e-05	Down	2.46808	0.00340345	0.337838	-0.683483	-3.43446	Down	HGNC:4067	protein-coding	GABA type A receptor-associated protein	11337
GALE	2.22	0.55	3.17	1.66448	2.91e-05	0.0006	Up	2.06933	0.00852452	0.383644	-1.13078	-2.99746	Down	HGNC:4116	protein-coding	UDP-galactose-4-epimerase	2582
GARS1	1.37	4.22	-7.21	-2.85	0.0005	0.0056	Down	1.31568	0.0483415	0.60652	-1.12231	-2.13749	Down	HGNC:6767	protein-coding	glycyl-tRNA synthetase 1	2617
GGPS1	2.21	4.27	-4.18	-2.0635	0.007	0.0452	Down	2.08889	0.00814911	0.382093	-0.68505	-3.01905	Down	HGNC:4249	protein-coding	geranylgeranyl diphosphate synthase 1	9453
GNL2	4.87	6.74	-3.66	-1.87184	0.0037	0.0273	Down	1.4548	0.0350913	0.561388	-1.01769	-2.30223	Down	HGNC:29925	protein-coding	G protein nucleolar 2	29889
GNPNAT1	8.61	6.96	3.14	1.65076	0.0003	0.004	Up	1.4743	0.0335506	0.556903	-0.501932	-2.32503	Down	HGNC:19980	protein-coding	glucosamine-phosphate N-acetyltransferase 1	64841
GTPBP4	4.1	5.51	-2.66	-1.41143	0.0037	0.0276	Down	2.25847	0.0055148	0.387927	-0.89495	-3.20539	Down	HGNC:21535	protein-coding	GTP binding protein 4	23560
HNRNPH3	2.97	5.7	-6.64	-2.73118	2.48e-07	1.25e-05	Down	2.3555	0.00441062	0.379364	-0.584731	-3.31155	Down	HGNC:5043	protein-coding	heterogeneous nuclear ribonucleoprotein H3	3189
ICMT	7.16	6.17	1.98	0.9855	0.0051	0.0351	Up	1.38325	0.0413761	0.569942	-0.568773	-2.21799	Down	HGNC:5350	protein-coding	isoprenylcysteine carboxyl methyltransferase	23463
INTS10	2.5	4.94	-5.45	-2.44626	5.19e-05	0.0009	Down	1.67702	0.0210368	0.462348	-0.899702	-2.55853	Down	HGNC:25548	protein-coding	integrator complex subunit 10	55174
ITPR2	4.6	2.78	3.53	1.81967	0.0021	0.0178	Up	2.59012	0.00256969	0.295871	-0.537999	-3.56751	Down	HGNC:6181	protein-coding	inositol 1,4,5-trisphosphate receptor type 2	3709
KMT2C	2.06	4.29	-4.69	-2.22959	0.0023	0.0187	Down	1.53776	0.0289895	0.530474	-0.658563	-2.39878	Down	HGNC:13726	protein-coding	lysine methyltransferase 2C	58508
LARP6	1.84	4.8	-7.8	-2.96347	2.36e-06	8.05e-05	Down	2.81892	0.00151733	0.238182	-0.698036	-3.817	Down	HGNC:24012	protein-coding	La ribonucleoprotein 6, translational regulator	55323
LONP2	4.44	5.81	-2.57	-1.36177	0.0031	0.0241	Down	1.47333	0.0336256	0.55442	-0.576654	-2.3239	Down	HGNC:20598	protein-coding	lon peptidase 2, peroxisomal	83752
MBNL2	6.72	8.25	-2.89	-1.53107	0.0064	0.0423	Down	2.1054	0.00784513	0.39325	-1.15198	-3.03725	Down	HGNC:16746	protein-coding	muscleblind like splicing regulator 2	10150
MRPS36	1.1	3.62	-5.73	-2.51854	5.83e-06	0.0002	Down	3.57109	0.000268479	0.0816	-0.653576	-4.64707	Down	HGNC:16631	protein-coding	mitochondrial ribosomal protein S36	92259
MTMR9	2.26	4.75	-5.62	-2.49057	5.7e-08	3.89e-06	Down	1.85471	0.013973	0.421475	-0.685349	-2.759	Down	HGNC:14596	protein-coding	myotubularin related protein 9	66036
MTO1	0.47	3.52	-8.32	-3.05658	7.52e-09	7.34e-07	Down	1.40905	0.0389897	0.558146	-0.624873	-2.24847	Down	HGNC:19261	protein-coding	mitochondrial tRNA translation optimization 1	25821
NAA38	3.53	6.08	-5.87	-2.55336	4.29e-08	3.11e-06	Down	1.60594	0.0247776	0.487789	-1.02012	-2.47733	Down	HGNC:28212	protein-coding	N-alpha-acetyltransferase 38, NatC auxiliary subunit	84316
NADK2	3.65	6.21	-5.91	-2.56316	0.0008	0.0082	Down	1.96652	0.0108014	0.410532	-0.807303	-2.88364	Down	HGNC:26404	protein-coding	NAD kinase 2, mitochondrial	133686
NNMT	3.32	8.61	-39.19	-5.29241	3.52e-10	6.72e-08	Down	1.45684	0.0349269	0.560497	-0.632545	-2.30461	Down	HGNC:7861	protein-coding	nicotinamide N-methyltransferase	4837
NPM1	8.89	10.01	-2.17	-1.1177	0.0017	0.0152	Down	3.82643	0.000149132	0.059	-0.76009	-4.93535	Down	HGNC:7910	protein-coding	nucleophosmin 1	4869
NRBF2	2.77	5.36	-6.05	-2.59694	1.83e-05	0.0004	Down	1.30167	0.0499264	0.608662	-0.59202	-2.12067	Down	HGNC:19692	protein-coding	nuclear receptor binding factor 2	29982
PIK3CA	1.8	4.76	-7.77	-2.95791	6.2e-05	0.0011	Down	2.21867	0.00604408	0.38682	-0.658254	-3.16176	Down	HGNC:8975	protein-coding	phosphatidylinositol-4,5-bisphosphate 3-kinase catalytic subunit alpha	5290
PNO1	1.35	4.39	-8.26	-3.04614	2.58e-05	0.0005	Down	1.50383	0.0313451	0.544	-0.579835	-2.35943	Down	HGNC:32790	protein-coding	partner of NOB1 homolog	56902
PPA2	0.96	5.05	-17.07	-4.09339	1.88e-10	4.11e-08	Down	2.25768	0.00552484	0.381571	0.852742	3.20453	Up	HGNC:28883	protein-coding	inorganic pyrophosphatase 2	27068
PQBP1	0.75	3.86	-8.63	-3.10936	8.2e-08	5.22e-06	Down	1.44607	0.0358039	0.560228	-1.88606	-2.292	Down	HGNC:9330	protein-coding	polyglutamine binding protein 1	10084
PTPRF	2.1	5.28	-9.06	-3.17951	0.0001	0.0019	Down	1.41294	0.038642	0.56021	-0.764592	-2.25306	Down	HGNC:9670	protein-coding	protein tyrosine phosphatase receptor type F	5792
RNF13	3.73	5.73	-4	-2	3.66e-07	1.73e-05	Down	2.38449	0.00412582	0.359535	-0.591704	-3.34322	Down	HGNC:10057	protein-coding	ring finger protein 13	11342
RNPS1	3.38	5.85	-5.52	-2.46467	1.82e-07	9.87e-06	Down	3.32045	0.000478134	0.106286	-0.615338	-4.36785	Down	HGNC:10080	protein-coding	RNA binding protein with serine rich domain 1	10921
RPE	4.47	7.01	-5.83	-2.5435	2.82e-06	9.28e-05	Down	1.72107	0.0190077	0.456505	-1.27228	-2.60855	Down	HGNC:10293	protein-coding	ribulose-5-phosphate-3-epimerase	6120
RPL37	4.54	5.7	-2.24	-1.1635	0.0041	0.0295	Down	4.15393	7.01568e-05	0.055	-1.79732	-5.31194	Down	HGNC:10347	protein-coding	ribosomal protein L37	6167
RWDD1	4.31	6.67	-5.14	-2.36177	0.0009	0.0087	Down	3.9442	0.00011371	0.0626667	-0.560797	-5.06982	Down	HGNC:20993	protein-coding	RWD domain containing 1	51389
SCO1	3.36	4.61	-2.39	-1.25701	0.0024	0.0198	Down	1.80527	0.0156578	0.432308	-0.694642	-2.70355	Down	HGNC:10603	protein-coding	synthesis of cytochrome C oxidase 1	6341
SMAP1	2.45	5	-5.83	-2.5435	3.32e-06	0.0001	Down	1.54223	0.0286926	0.526661	-0.548648	-240396	Down	HGNC:19651	protein-coding	small ArfGAP 1	60682
SMARCA4	5.25	6.56	-2.49	-1.31615	0.0042	0.0305	Down	1.43756	0.0365124	0.561092	-0.654124	-2.28202	Down	HGNC:11100	protein-coding	SWI/SNF related, matrix associated, actin dependent regulator of chromatin, subfamily a, member 4	6597
SNX2	1.45	4.17	-6.6	-2.72247	1.57e-06	5.79e-05	Down	2.38802	0.00409242	0.365048	-1.42679	-3.34708	Down	HGNC:11173	protein-coding	sorting nexin 2	6643
SNX9	1.4	4.49	-8.48	-3.08406	5.79e-07	2.5e-05	Down	1.58999	0.0257045	0.499792	-0.745744	-2.45901	Down	HGNC:14973	protein-coding	sorting nexin 9	51429
SPECC1L	2.37	4.76	-5.26	-2.39506	1.85e-05	0.0004	Down	1.65444	0.0221595	0.46821	-0.752616	-2.53281	Down	HGNC:29022	protein-coding	sperm antigen with calponin homology and coiled-coil domains 1 like	23384
SRSF9	4.55	8.03	-11.15	-3.47897	7.99e-09	7.66e-07	Down	5.06246	8.66044e-06	0.028	-0.721638	-6.40822	Down	HGNC:10791	protein-coding	serine and arginine rich splicing factor 9	8683
TIMM21	2.53	5.43	-7.45	-2.89724	1.68e-07	9.37e-06	Down	1.37436	0.0422318	0.576116	-0.833258	-2.20744	Down	HGNC:25010	protein-coding	translocase of inner mitochondrial membrane 21	29090
TMED3	7.89	6.81	2.12	1.08406	0.0047	0.0328	Up	2.07843	0.00834776	0.382636	-0.595953	-3.00751	Down	HGNC:28889	protein-coding	transmembrane p24 trafficking protein 3	23423
TRA2A	3.89	5.04	-2.23	-1.15704	0.0004	0.0049	Down	3.91887	0.00012054	0.0554286	-0.876342	-5.0408	Down	HGNC:16645	protein-coding	transformer 2 alpha homolog	29896
TTC19	2.21	4.46	-4.76	-2.25096	5.41e-07	2.36e-05	Down	1.34007	0.0457015	0.596011	-1.21847	-2.16665	Down	HGNC:26006	protein-coding	tetratricopeptide repeat domain 19	54902
TTPAL	1.18	3.6	-5.36	-2.42223	3.51e-05	0.0007	Down	1.71407	0.0193166	0.46013	-0.822971	-2.60062	Down	HGNC:16114	protein-coding	alpha tocopherol transfer protein like	79183
USP6NL	1.53	3.95	-5.34	-2.41684	3.39e-06	0.0001	Down	1.83366	0.014667	0.420966	-0.720556	-2.73542	Down	HGNC:16858	protein-coding	USP6 N-terminal like	9712
VRK2	1.21	4.8	-12.06	-3.59216	8.65e-08	5.44e-06	Down	2.3545	0.00442079	0.372178	-0.730885	-3.31047	Down	HGNC:12719	protein-coding	VRK serine/threonine kinase 2	7444
WDR43	3.5	5.02	-2.85	-1.51096	0.0002	0.0028	Down	1.51939	0.030242	0.539004	-0.618244	-2.3775	Down	HGNC:28945	protein-coding	WD repeat domain 43	23160
XXYLT1	4.02	2.88	2.2	1.1375	0.0002	0.0027	Up	2.19074	0.00644555	0.391692	-1.03457	-3.13111	Down	HGNC:26639	protein-coding	xyloside xylosyltransferase 1	152002
YARS1	2.9	7.29	-20.92	-4.38681	1.47e-11	5.38e-09	Down	1.84533	0.0142781	0.417726	-0.960824	-2.7485	Down	HGNC:12840	protein-coding	tyrosyl-tRNA synthetase 1	8565

## Sheet: 114 only DEPs
SYMBOL	NegLog10pvalue	pvalue < 0,05	N: Student's T-test q-value vEDS_CTRL	Log2FoldChangeDEPs	N: Student's T-test Test statistic vEDS_CTRL	Sign	GENETYPE	UNIPROT	ENTREZID	GENENAME	Fold Change	Log2FoldChangeRNAseq	P-val	FDR P-val
TOX4	1.42692	0.037418	0.561487	-0.980298	-2.26952	Down	protein-coding	O94842	9878	TOX high mobility group box family member 4	-1.37	-0.454176	0.01	0.0633
HACD2	1.44986	0.0354928	0.560664	-0.735461	-2.29644	Down	protein-coding	Q6Y1H2	201562	3-hydroxyacyl-CoA dehydratase 2	2.86	1.51602	0.0095	0.0574
GALNT10	2.14751	0.00712016	0.393222	-0.644303	-3.0836	Down	protein-coding	Q86SR1	55568	polypeptide N-acetylgalactosaminyltransferase 10	-2.51	-1.32769	0.0099	0.0591
RABL3	1.94721	0.0112925	0.396881	-0.678395	-2.86219	Down	protein-coding	Q5HYI8	285282	RAB, member of RAS oncogene family like 3	-2.66	-1.41143	0.0103	0.061
DDX41	1.61313	0.0243708	0.490595	-0.862544	-2.48558	Down	protein-coding	B3KRK2	51428	DEAD-box helicase 41	1.71	0.773996	0.0113	0.0655
FAM174A	2.01464	0.00966852	0.400727	-0.711183	-2.937	Down	protein-coding	Q8TBP5	345757	family with sequence similarity 174 member A	-2.26	-1.17632	0.0115	0.0666
SLC33A1	2.00147	0.00996621	0.398019	-1.00976	-2.92241	Down	protein-coding	O00400	9197	solute carrier family 33 member 1	-2.05	-1.03562	0.0121	0.0692
HPS6	1.65736	0.022011	0.466756	-0.763281	-2.53615	Down	protein-coding	Q86YV9	79803	HPS6 biogenesis of lysosomal organelles complex 2 subunit 3	-2.22	-1.15056	0.0128	0.0725
SLC4A7	1.34242	0.0454548	0.597569	-0.742976	-2.16946	Down	protein-coding	Q9Y6M7	9497	solute carrier family 4 member 7	2.63	1.39506	0.0137	0.0768
LYAR	1.51839	0.0303117	0.538109	-0.671163	-2.37634	Down	protein-coding	Q9NX58	55646	Ly1 antibody reactive	-2.67	-1.41684	0.0171	0.0909
PIGG	1.70309	0.0198112	0.458926	-0.810822	-2.58816	Down	protein-coding	Q5H8A4	54872	phosphatidylinositol glycan anchor biosynthesis class G	-2.05	-1.03562	0.0172	0.0912
LPCAT2	1.85994	0.0138057	0.424638	-1.31757	-2.76486	Down	protein-coding	Q7L5N7	54947	lysophosphatidylcholine acyltransferase 2	-4.33	-2.11437	0.0177	0.0933
SLC4A1AP	1.92413	0.0119089	0.414333	-0.697031	-2.83651	Down	protein-coding	Q9BWU0	22950	solute carrier family 4 member 1 adaptor protein	1.67	0.739848	0.0177	0.0933
GALNT5	1.43747	0.0365199	0.559344	-0.694703	-2.28191	Down	protein-coding	Q7Z7M9	11227	polypeptide N-acetylgalactosaminyltransferase 5	-2.89	-1.53107	0.0206	0.1049
TPMT	2.10071	0.00793031	0.383952	-0.973131	-3.03208	Down	protein-coding	A0A024QZW0	7172	thiopurine S-methyltransferase	-2.57	-1.36177	0.0225	0.1128
DTWD1	1.61304	0.0243759	0.488484	-0.887915	-2.48547	Down	protein-coding	Q8N5C7	56986	DTW domain containing 1	-3.24	-1.69599	0.0259	0.1256
HMGN2	1.37397	0.0422698	0.574951	-0.774596	-2.20698	Down	protein-coding	P05204	3151	high mobility group nucleosomal binding domain 2	-1.96	-0.970854	0.0266	0.1284
TRAPPC12	1.3274	0.0470544	0.606951	-0.608078	-2.15152	Down	protein-coding	Q8WVT3	51112	trafficking protein particle complex subunit 12	-1.54	-0.62293	0.027	0.1298
ARMH3	1.42228	0.0378199	0.561076	-0.598455	-2.26406	Down	protein-coding	B3KUU6	79591	armadillo like helical domain containing 3	-1.88	-0.910733	0.0321	0.1479
CALHM2	1.72716	0.018743	0.457229	-0.954294	-2.61545	Down	protein-coding	Q9HA72	51063	calcium homeostasis modulator family member 2	-2.57	-1.36177	0.0357	0.1607
RRP9	2.09621	0.00801291	0.383571	-0.51909	-3.02711	Down	protein-coding	O43818	9136	ribosomal RNA processing 9, U3 small nucleolar RNA binding protein	-2.15	-1.10434	0.0407	0.1767
ADNP	1.45441	0.0351229	0.56	-1.47687	-2.30177	Down	protein-coding	Q9H2P0	23394	activity dependent neuroprotector homeobox	-2.99	-1.58015	0.0415	0.1794
BNIP3	3.82115	0.000150956	0.0524444	-0.832726	-4.92933	Down	protein-coding	Q12983	664	BCL2 interacting protein 3	-2.6	-1.37851	0.0415	0.1796
TMEM50A	2.41706	0.00382772	0.363692	-0.661108	-3.37879	Down	protein-coding	O95807	23585	transmembrane protein 50A	-2.91	-1.54102	0.0502	0.2053
RAP2A	2.32531	0.00472814	0.381957	-0.72622	-3.27855	Down	protein-coding	P10114	5911	RAP2A, member of RAS oncogene family	1.86	0.895303	0.0506	0.2063
TMEM30A	4.63648	2.30951e-05	0.02	-0.56486	-5.88374	Down	protein-coding	Q9NV96	55754	transmembrane protein 30A	1.73	0.790772	0.0535	0.2153
NOP10	1.66371	0.0216915	0.470941	-1.11929	-2.54338	Down	protein-coding	Q9NPE3	55505	NOP10 ribonucleoprotein	-1.71	-0.773996	0.059	0.2319
CEP135	2.05445	0.00882165	0.390043	0.569282	2.98103	Up	protein-coding	Q66GS9	9662	centrosomal protein 135	-1.39	-0.475085	0.0636	0.2447
XPO5	1.77925	0.0166246	0.44189	-0.692525	-2.67427	Down	protein-coding	Q9HAV4	57510	exportin 5	-3.1	-1.63227	0.0639	0.2454
ARL6	2.07653	0.00838436	0.38018	-1.74843	-3.00541	Down	protein-coding	Q9H0F7	84100	ADP ribosylation factor like GTPase 6	1.58	0.659925	0.065	0.2485
EXT2	1.53702	0.0290389	0.529408	-0.829714	-2.39792	Down	protein-coding	Q93063	2132	exostosin glycosyltransferase 2	-1.63	-0.704872	0.067	0.2536
SLIT2	1.35375	0.0442843	0.59426	-0.608365	-2.18296	Down	protein-coding	O94813	9353	slit guidance ligand 2	-4.84	-2.27501	0.0762	0.2784
C8orf33	1.65926	0.0219149	0.471379	-0.764272	-2.53831	Down	protein-coding	Q9H7E9	65265	chromosome 8 open reading frame 33	-2.13	-1.09085	0.077	0.2803
COL1A2	1.57622	0.0265326	0.510991	-0.971715	-2.44318	Down	protein-coding	A0A0S2Z3H5	1278	collagen type I alpha 2 chain	1.7	0.765535	0.082	0.2935
CAP2	1.48035	0.0330864	0.562662	0.713835	2.33208	Up	protein-coding	P40123	10486	cyclase associated actin cytoskeleton regulatory protein 2	1.9	0.925999	0.0848	0.3008
SAMD4A	1.57024	0.0269005	0.514576	-1.93261	-2.43629	Down	protein-coding	Q9UPU9	23034	sterile alpha motif domain containing 4A	1.74	0.799087	0.0929	0.3203
PANX1	3.21959	0.000603129	0.1205	1.26567	4.25636	Up	protein-coding	A0A024R397	24145	pannexin 1	-3.16	-1.65992	0.0991	0.3363
NUBP2	1.47886	0.0332001	0.560686	-0.991754	-2.33035	Down	protein-coding	B7Z6P0	10101	NUBP iron-sulfur cluster assembly factor 2, cytosolic	2.37	1.24489	0.0994	0.3373
AKT3	2.96435	0.00108555	0.170286	-0.600755	-3.97595	Down	protein-coding	Q9Y243	10000	AKT serine/threonine kinase 3	-2.07	-1.04963	0.1002	0.3388
AKAP10	1.95384	0.0111214	0.404456	-0.524988	-2.86956	Down	protein-coding	E7EMD6	11216	A-kinase anchoring protein 10	1.46	0.545968	0.1012	0.3411
BNIP3L	1.50354	0.0313661	0.542256	-0.63702	-2.35909	Down	protein-coding	O60238	665	BCL2 interacting protein 3 like	1.64	0.713696	0.1029	0.3453
ARHGEF10L	1.60994	0.0245505	0.485274	0.747618	2.48192	Up	protein-coding	Q9HCE6	55160	Rho guanine nucleotide exchange factor 10 like	1.85	0.887525	0.1069	0.354
BST1	2.11332	0.00770336	0.399688	-1.19823	-3.04598	Down	protein-coding	Q10588	683	bone marrow stromal cell antigen 1	-4.17	-2.06005	0.118	0.379
BLTP3B	1.77981	0.0166031	0.444049	-0.530354	-2.6749	Down	protein-coding	A0JNW5	23074	bridge-like lipid transfer protein family member 3B	1.66	0.731183	0.1203	0.3842
CYGB	1.4779	0.0332736	0.560015	-1.27104	-2.32923	Down	protein-coding	A0A1K0FUB6	114757	cytoglobin	-2.58	-1.36737	0.1242	0.3926
PROCR	2.29055	0.00512212	0.384706	-1.00449	-3.24053	Down	protein-coding	Q9UNN8	10544	protein C receptor	-2.5	-1.32193	0.1256	0.396
TRAPPC13	2.25269	0.00558869	0.372483	-0.609007	-3.19907	Down	protein-coding	A5PLN9	80006	trafficking protein particle complex subunit 13	1.45	0.536053	0.1419	0.4308
URM1	2.003	0.00993116	0.400941	1.16174	2.9241	Up	protein-coding	Q9BTM9	81605	ubiquitin related modifier 1	1.13	0.176323	0.1544	0.4562
CCDC115	1.8167	0.0152511	0.430711	-1.11061	-2.71639	Down	protein-coding	B8ZZ99	84317	coiled-coil domain containing 115	1.6	0.678072	0.1833	0.5116
AFDN	1.41584	0.0383849	0.561445	-1.3195	-2.25648	Down	protein-coding	P55196	4301	afadin, adherens junction formation factor	-1.33	-0.411426	0.1884	0.5211
CYP1B1	1.68214	0.0207903	0.463354	-1.71545	-2.56436	Down	protein-coding	Q16678	1545	cytochrome P450 family 1 subfamily B member 1	-1.96	-0.970854	0.1887	0.5218
CDC42EP2	1.52802	0.0296469	0.531404	-0.615745	-2.3875	Down	protein-coding	O14613	10435	CDC42 effector protein 2	-1.21	-0.275007	0.1911	0.5261
S100A1	1.42695	0.0374154	0.56328	1.20695	2.26955	Up	protein-coding	A0A0S2Z4H2	6271	S100 calcium binding protein A1	1.63	0.704872	0.1963	0.5358
FBLN2	1.32594	0.0472128	0.604343	-1.98136	-2.14977	Down	protein-coding	P98095	2199	fibulin 2	-1.44	-0.526069	0.2006	0.5429
PPIC	3.10104	0.000792428	0.133895	-0.931975	-4.12585	Down	protein-coding	P45877	5480	peptidylprolyl isomerase C	1.54	0.62293	0.2051	0.5497
DCXR	1.42517	0.037569	0.56028	0.658808	2.26745	Up	protein-coding	Q7Z4W1	51181	dicarbonyl and L-xylulose reductase	1.46	0.545968	0.2166	0.5701
THBD	1.91944	0.0120382	0.405548	-1.40459	-2.83128	Down	protein-coding	P07204	7056	thrombomodulin	-1.13	-0.176323	0.2172	0.5712
NDUFB1	1.61036	0.0245267	0.48688	-0.779479	-2.4824	Down	protein-coding	O75438	4707	NADH:ubiquinone oxidoreductase subunit B1	-1.85	-0.887525	0.2217	0.5781
TMEM245	2.72559	0.00188109	0.26528	-0.880487	-3.71517	Down	protein-coding	Q9H330	23731	transmembrane protein 245	1.42	0.505891	0.2237	0.582
ENPP1	2.25356	0.00557751	0.378386	1.12041	3.20001	Up	protein-coding	P22413	5167	ectonucleotide pyrophosphatase/phosphodiesterase 1	3.02	1.59455	0.2421	0.6113
RALGPS2	1.43769	0.0365014	0.562733	-0.908356	-2.28217	Down	protein-coding	Q86X27	55103	Ral GEF with PH domain and SH3 binding motif 2	-1.65	-0.722466	0.2557	0.6334
SLC39A6	1.4733	0.0336279	0.552496	-0.52381	-2.32386	Down	protein-coding	Q13433	25800	solute carrier family 39 member 6	-1.55	-0.632268	0.2559	0.6337
TRA2B	3.14788	0.00071141	0.124667	-0.734661	-4.17736	Down	protein-coding	P62995	6434	transformer 2 beta homolog	1.55	0.632268	0.2922	0.6904
LCP1	2.16626	0.0068193	0.403463	1.61966	3.10422	Up	protein-coding	A0A024RDT4	3936	lymphocyte cytosolic protein 1	1.22	0.286881	0.2922	0.6905
B4GALT7	1.43349	0.0368562	0.559442	-0.682368	-2.27724	Down	protein-coding	Q9UBV7	11285	beta-1,4-galactosyltransferase 7	-1.61	-0.687061	0.3034	0.7056
SLC39A10	1.3327	0.0464836	0.603924	-0.522826	-2.15785	Down	protein-coding	A0A024R3W5	57181	solute carrier family 39 member 10	1.3	0.378512	0.3049	0.7077
SPG21	1.81212	0.0154127	0.427406	-1.36653	-2.71124	Down	protein-coding	A0A024R5Y1	51324	SPG21 abhydrolase domain containing, maspardin	-1.41	-0.495695	0.3099	0.7145
DNAAF10	1.32638	0.047165	0.606987	-0.637022	-2.1503	Down	protein-coding	Q96MX6	116143	dynein axonemal assembly factor 10	-2.31	-1.20789	0.3225	0.7319
TMEM167A	1.30335	0.0497336	0.609575	-0.737416	-2.12269	Down	protein-coding	Q8TBQ9	153339	transmembrane protein 167A	-1.19	-0.250962	0.3268	0.7378
MANBAL	2.66331	0.00217115	0.274429	-0.737838	-3.64729	Down	protein-coding	Q9NQG1	63905	mannosidase beta like	1.27	0.344828	0.3307	0.7431
FNTB	1.89163	0.0128342	0.412977	-0.73318	-2.80027	Down	protein-coding	P49356	2342	farnesyltransferase, CAAX box, beta	1.43	0.516015	0.3481	0.7653
SMAD4	1.68835	0.0204951	0.46666	-0.989658	-2.57143	Down	protein-coding	A0A024R274	4089	SMAD family member 4	1.07	0.0976108	0.3587	0.7789
APBB1	1.30753	0.0492572	0.611026	-0.626849	-2.12771	Down	protein-coding	O00213	322	amyloid beta precursor protein binding family B member 1	1.54	0.62293	0.3688	0.7917
PTDSS1	1.45382	0.0351706	0.558935	-2.60013	-2.30108	Down	protein-coding	P48651	9791	phosphatidylserine synthase 1	-1.51	-0.594549	0.3729	0.7967
CD59	2.26142	0.00547747	0.392222	-1.13687	-3.20863	Down	protein-coding	P13987	966	CD59 molecule (CD59 blood group)	1.13	0.176323	0.3786	0.8034
RAB22A	1.88145	0.0131386	0.416992	-0.734308	-2.7889	Down	protein-coding	Q9UL26	57403	RAB22A, member RAS oncogene family	1.31	0.389567	0.4024	0.8328
NOMO1	1.44835	0.0356164	0.560838	-0.808099	-2.29468	Down	protein-coding	Q15155	23420	NODAL modulator 1	1.03	0.0426443	0.4239	0.8591
WDR45	2.24559	0.00568081	0.372339	-0.692587	-3.19128	Down	protein-coding	A0A024QYX1	11152	WD repeat domain 45	-2.38	-1.25096	0.4734	0.9077
GSTM3	1.39844	0.039954	0.562275	-0.690164	-2.23595	Down	protein-coding	P21266	2947	glutathione S-transferase mu 3	-1.8	-0.847997	0.4745	0.9086
KIAA1522	2.16455	0.00684621	0.399471	-1.30113	-3.10235	Down	protein-coding	Q9P206	57648	KIAA1522	-1.35	-0.432959	0.485	0.92
SERPINF1	1.34134	0.045568	0.595989	1.4032	2.16817	Up	protein-coding	A0A140VKF3	5176	serpin family F member 1	-1.54	-0.62293	0.4906	0.9256
FAM162A	1.8507	0.0141026	0.420476	-1.22204	-2.75451	Down	protein-coding	Q96A26	26355	family with sequence similarity 162 member A	-1.52	-0.604071	0.4928	0.9277
COL1A1	1.70794	0.0195912	0.455725	-0.996185	-2.59366	Down	protein-coding	P02452	1277	collagen type I alpha 1 chain	-1.01	-0.0143553	0.5027	0.9375
KCNMA1	2.34377	0.00453137	0.374	2.24181	3.29874	Up	protein-coding	Q12791	3778	potassium calcium-activated channel subfamily M alpha 1	-1.04	-0.0565835	0.5101	0.9448
ITGB3	1.34624	0.0450568	0.595267	-1.03729	-2.17402	Down	protein-coding	P05106	3690	integrin subunit beta 3	-1.06	-0.0840643	0.5155	0.9489
TIMP1	3.36407	0.000432444	0.102769	-1.3996	-4.41621	Down	protein-coding	P01033	7076	TIMP metallopeptidase inhibitor 1	1.84	0.879706	0.5362	0.968
ICOSLG	2.65714	0.00220222	0.26869	1.52873	3.64055	Up	protein-coding	O75144	23308	inducible T cell costimulator ligand	1.16	0.214125	0.547	0.979
LXN	1.31883	0.0479921	0.608499	-1.2803	-2.14126	Down	protein-coding	Q9BS40	56925	latexin	-1.35	-0.432959	0.5511	0.9822
MYL6B	1.41261	0.0386714	0.558942	-0.526939	-2.25267	Down	protein-coding	A0A024RB31	140465	myosin light chain 6B	1.27	0.344828	0.5577	0.9873
TP53I11	2.03917	0.00913755	0.396085	-1.54372	-2.96414	Down	protein-coding	O14683	9537	tumor protein p53 inducible protein 11	-2.53	-1.33914	0.6124	1
ANGPTL4	1.81643	0.0152605	0.428078	-1.31709	-2.71609	Down	protein-coding	Q9BY76	51129	angiopoietin like 4	-1.43	-0.516015	0.6153	1
DCBLD1	1.80215	0.0157707	0.432943	-0.680676	-2.70004	Down	protein-coding	Q8N8Z6	285761	discoidin, CUB and LCCL domain containing 1	-1.35	-0.432959	0.7081	1
SRSF10	2.0318	0.00929394	0.394542	-0.964982	-2.95599	Down	protein-coding	O75494	10772	serine and arginine rich splicing factor 10	-1.24	-0.31034	0.6235	1
MIF	1.56676	0.0271169	0.514874	-0.667689	-2.43228	Down	protein-coding	I4AY87	4282	macrophage migration inhibitory factor	-1.12	-0.163499	0.8314	1
SRP19	1.92084	0.0119994	0.407317	-0.511285	-2.83284	Down	protein-coding	P09132	6728	signal recognition particle 19	-1.11	-0.15056	0.7855	1
PCCB	1.87519	0.0133294	0.417304	-1.91406	-2.78191	Down	protein-coding	P05166	5096	propionyl-CoA carboxylase subunit beta	-1.09	-0.124328	0.6486	1
LDAH	1.90506	0.0124434	0.41222	-0.535966	-2.81526	Down	protein-coding	A0A0A0MSH6	60526	lipid droplet associated hydrolase	-1.03	-0.0426443	0.5923	1
LDHAL6B	1.31799	0.048085	0.608127	1.48152	2.14025	Up	protein-coding	A0A140VJM9	92483	lactate dehydrogenase A like 6B	-1.03	-0.0426443	0.9057	1
ITGA1	1.57151	0.0268219	0.515081	0.755482	2.43775	Up	protein-coding	P56199	3672	integrin subunit alpha 1	-1.01	-0.0143553	0.8418	1
RIGI	1.74857	0.0178414	0.447792	1.04248	2.63966	Up	protein-coding	O95786	23586	RNA sensor RIG-I	1.04	0.0565835	0.7223	1
HABP4	2.3	0.00501187	0.391673	-1.00393	-3.25087	Down	protein-coding	Q5JVS0	22927	hyaluronan binding protein 4	1.05	0.0703893	0.677	1
HDHD5	1.50945	0.0309421	0.544828	-0.523016	-2.36596	Down	protein-coding	Q9BXW7	27440	haloacid dehalogenase like hydrolase domain containing 5	1.05	0.0703893	0.6813	1
CHD2	1.72127	0.018999	0.458785	-0.823337	-2.60877	Down	protein-coding	O14647	1106	chromodomain helicase DNA binding protein 2	1.07	0.0976108	0.6634	1
SMPD1	1.40422	0.0394258	0.55612	-0.686757	-2.24277	Down	protein-coding	P17405	6609	sphingomyelin phosphodiesterase 1	1.08	0.111031	0.6657	1
ELN	2.09168	0.00809692	0.383953	-1.58875	-3.02213	Down	protein-coding	P15502	2006	elastin	1.1	0.137504	0.6935	1
POP4	1.96206	0.0109129	0.4108	-0.560198	-2.87868	Down	protein-coding	O95707	10775	POP4 homolog, ribonuclease P/MRP subunit	1.14	0.189034	0.7309	1
ASB1	1.99214	0.0101826	0.403192	-0.861937	-2.91207	Down	protein-coding	Q9Y576	51665	ankyrin repeat and SOCS box containing 1	1.17	0.226509	0.7562	1
DKK1	2.03494	0.00922699	0.395495	-1.1417	-2.95946	Down	protein-coding	I1W660	22943	dickkopf WNT signaling pathway inhibitor 1	1.19	0.250962	0.6797	1
ANKHD1	1.60441	0.0248651	0.487649	-0.563326	-2.47557	Down	protein-coding	Q8IWZ3	54882	ankyrin repeat and KH domain containing 1	1.2	0.263034	0.754	1
MTFR1L	1.86552	0.0136295	0.424882	-0.698496	-2.77109	Down	protein-coding	A0A0S2Z5H6	56181	mitochondrial fission regulator 1 like	1.25	0.321928	0.6738	1
CNTN3	1.44356	0.0360114	0.562047	-0.942047	-2.28905	Down	protein-coding	Q9P232	5067	contactin 3	1.26	0.333424	0.6684	1
SMG5	1.68122	0.0208344	0.462111	-0.638986	-2.56332	Down	protein-coding	Q9UPR3	23381	SMG5 nonsense mediated mRNA decay factor	1.35	0.432959	0.6504	1
RPP25L	1.47206	0.0337241	0.552198	-0.607939	-2.32242	Down	protein-coding	Q8N5L8	138716	ribonuclease P/MRP subunit p25 like		#NUM!
TIMM29	1.68644	0.0205854	0.466031	-0.535582	-2.56926	Down	protein-coding	Q9BSF4	90580	translocase of inner mitochondrial membrane 29		#NUM!
