# Supplementary material for: Integrative Multi-Omics Approach in Vascular Ehlers–Danlos Syndrome: Further Insights into the Disease Mechanisms by Proteomic Analysis of Patient Dermal Fibroblasts
Source: Biomedicines. 2024 Nov 30;12(12):2749. doi: 10.3390/biomedicines12122749 (PMC11727028; doi:10.3390/biomedicines12122749)
Supplement: Supplementary file 1 [file biomedicines-12-02749-s001.zip › Table S5.xlsx]

## Sheet: BP_54 shared DEGs_DEPs
Term	Overlap	P-value	Adjusted P-value	Genes
Mitochondrial Cytochrome C Oxidase Assembly (GO:0033617)	3/22	2.76286e-05	0.0117579	COA3;SCO1;TIMM21
Respiratory Chain Complex IV Assembly (GO:0008535)	3/26	4.62908e-05	0.0117579	COA3;SCO1;TIMM21
Mitochondrial Respiratory Chain Complex Assembly (GO:0033108)	4/90	0.000102096	0.0135353	COA3;SCO1;TIMM21;TTC19
Regulation Of RNA Metabolic Process (GO:0051252)	4/91	0.000106577	0.0135353	MBNL2;FUS;HNRNPH3;PQBP1
Regulation Of RNA Splicing (GO:0043484)	4/102	0.000165782	0.0168435	MBNL2;FUS;HNRNPH3;PQBP1
mRNA Splicing, Via Spliceosome (GO:0000398)	5/211	0.000258948	0.0210438	TRA2A;RNPS1;HNRNPH3;PQBP1;SRSF9
Ribonucleoprotein Complex Biogenesis (GO:0022613)	4/118	0.000289974	0.0210438	NPM1;PNO1;WDR43;GTPBP4
Negative Regulation Of mRNA Splicing, Via Spliceosome (GO:0048025)	2/14	0.000637717	0.040495	RNPS1;SRSF9
Negative Regulation Of mRNA Processing (GO:0050686)	2/15	0.000734556	0.0411773	RNPS1;SRSF9
Ribosome Biogenesis (GO:0042254)	4/155	0.000811973	0.0411773	NPM1;PNO1;WDR43;GTPBP4
Cellular Response To dsRNA (GO:0071359)	2/17	0.000948138	0.0411773	NPM1;PQBP1
Plasma Membrane Organization (GO:0007009)	3/72	0.000972693	0.0411773	COL5A1;CHMP1B;SNX9
Negative Regulation Of RNA Splicing (GO:0033119)	2/19	0.00118803	0.0464245	RNPS1;SRSF9
RNA Splicing, Via Transesterification Reactions With Bulged Adenosine As Nucleophile (GO:0000377)	4/180	0.00141285	0.0482272	TRA2A;RNPS1;HNRNPH3;SRSF9
RNA Processing (GO:0006396)	4/183	0.00150129	0.0482272	FUS;RNPS1;HNRNPH3;SRSF9
Ribosomal Small Subunit Biogenesis (GO:0042274)	3/84	0.00151897	0.0482272	NPM1;PNO1;WDR43
Regulation Of Centrosome Cycle (GO:0046605)	2/23	0.00174561	0.052163	NPM1;CHMP1B
Regulation Of mRNA Splicing, Via Spliceosome (GO:0048024)	3/94	0.00209665	0.0591722	TRA2A;RNPS1;SRSF9
RNA Splicing (GO:0008380)	3/98	0.00236102	0.0631262	FUS;RNPS1;HNRNPH3
mRNA Processing (GO:0006397)	4/214	0.00265272	0.067379	TRA2A;RNPS1;HNRNPH3;SRSF9
Macroautophagy (GO:0016236)	3/104	0.00279484	0.0676085	CHMP1B;EI24;GABARAP
Positive Regulation Of Translation (GO:0045727)	3/108	0.0031096	0.0698902	COA3;NPM1;LARP6
Regulation Of Centrosome Duplication (GO:0010824)	2/31	0.00316432	0.0698902	NPM1;CHMP1B
Positive Regulation Of Transcription By RNA Polymerase I (GO:0045943)	2/34	0.00379789	0.0803888	WDR43;SMARCA4
tRNA Aminoacylation For Protein Translation (GO:0006418)	2/35	0.00402113	0.0817093	GARS1;YARS1
Nucleic Acid-Templated Transcription (GO:0097659)	2/40	0.00522616	0.102111	GARS1;RNPS1
Regulation Of DNA-templated Transcription Elongation (GO:0032784)	2/44	0.00629487	0.118437	INTS10;WDR43
Ribosomal Large Subunit Biogenesis (GO:0042273)	2/54	0.00935977	0.15129	NPM1;GTPBP4
Regulation Of Stem Cell Population Maintenance (GO:2000036)	2/56	0.0100382	0.15129	WDR43;SMARCA4
Protein Transport (GO:0015031)	4/313	0.0100715	0.15129	NPM1;CHMP1B;SNX9;TIMM21
Mitotic Cytokinesis (GO:0000281)	2/59	0.0110955	0.15129	SNX9;TTC19
Intracellular Protein Transport (GO:0006886)	4/325	0.0114417	0.15129	NPM1;SNX9;TIMM21;GABARAP
Positive Regulation Of Cellular Biosynthetic Process (GO:0031328)	3/174	0.0116023	0.15129	NPM1;NNMT;LARP6
Negative Regulation Of Autophagy (GO:0010507)	2/61	0.0118265	0.15129	PIK3CA;MTMR9
Positive Regulation Of Hydrolase Activity (GO:0051345)	3/176	0.0119642	0.15129	USP6NL;MTMR9;SNX9
Endosomal Transport (GO:0016197)	3/180	0.0127074	0.15129	SNX2;CHMP1B;SNX9
Transmembrane Receptor Protein Tyrosine Phosphatase Signaling Pathway (GO:0007185)	1/5	0.0134285	0.15129	PTPRF
Regulation Of Interleukin-1-Mediated Signaling Pathway (GO:2000659)	1/5	0.0134285	0.15129	VRK2
Negative Regulation Of Protein Kinase Activity By Regulation Of Protein Phosphorylation (GO:0044387)	1/5	0.0134285	0.15129	NPM1
Regulation Of mRNA Binding (GO:1902415)	1/5	0.0134285	0.15129	LARP6
Pentose-Phosphate Shunt, Non-Oxidative Branch (GO:0009052)	1/5	0.0134285	0.15129	RPE
Negative Regulation Of Actin Filament Depolymerization (GO:0030835)	1/5	0.0134285	0.15129	PIK3CA
Negative Regulation Of Cellular Process (GO:0048523)	5/537	0.0146994	0.15129	NPM1;CHMP1B;EI24;GTPBP4;SMARCA4
Positive Regulation Of mRNA Binding (GO:1902416)	1/6	0.0160929	0.15129	LARP6
SMAD Protein Complex Assembly (GO:0007183)	1/6	0.0160929	0.15129	GARS1
Positive Regulation Of RNA Binding (GO:1905216)	1/6	0.0160929	0.15129	LARP6
Cleavage Furrow Formation (GO:0036089)	1/6	0.0160929	0.15129	SNX9
Ribosomal Large Subunit Export From Nucleus (GO:0000055)	1/6	0.0160929	0.15129	NPM1
Ribosomal Small Subunit Export From Nucleus (GO:0000056)	1/6	0.0160929	0.15129	NPM1
Regulation Of mRNA Stability (GO:0043488)	2/74	0.0170707	0.15129	NPM1;FUS
Nucleosome Organization (GO:0034728)	2/75	0.0175084	0.15129	NPM1;SMARCA4
Regulation Of Transcription Elongation By RNA Polymerase II (GO:0034243)	2/77	0.018398	0.15129	INTS10;WDR43
Positive Regulation Of Gluconeogenesis (GO:0045722)	1/7	0.0187502	0.15129	NNMT
Establishment Of Protein Localization To Peroxisome (GO:0072663)	1/7	0.0187502	0.15129	LONP2
Regulation Of Endodeoxyribonuclease Activity (GO:0032071)	1/7	0.0187502	0.15129	NPM1
tRNA Aminoacylation For Mitochondrial Protein Translation (GO:0070127)	1/7	0.0187502	0.15129	GARS1
Plasma Membrane To Endosome Transport (GO:0048227)	1/7	0.0187502	0.15129	USP6NL
Regulation Of Organelle Assembly (GO:1902115)	2/80	0.0197676	0.15129	USP6NL;NPM1
Cytoskeleton-Dependent Cytokinesis (GO:0061640)	2/81	0.0202334	0.15129	SNX9;TTC19
Exonucleolytic Trimming Involved In rRNA Processing (GO:0000459)	1/8	0.0214005	0.15129	ERI3
Exonucleolytic Trimming To Generate Mature 3'-End Of 5.8S rRNA From Tricistronic rRNA Transcript (SSU-rRNA, 5.8S rRNA, LSU-rRNA) (GO:0000467)	1/8	0.0214005	0.15129	ERI3
Anoikis (GO:0043276)	1/8	0.0214005	0.15129	PIK3CA
Isoprenoid Biosynthetic Process (GO:0008299)	1/8	0.0214005	0.15129	GGPS1
Peroxisomal Transport (GO:0043574)	1/8	0.0214005	0.15129	LONP2
ncRNA Export From Nucleus (GO:0097064)	1/8	0.0214005	0.15129	NPM1
Positive Regulation Of Double-Strand Break Repair (GO:2000781)	2/84	0.0216583	0.15129	FUS;SMARCA4
Positive Regulation Of Amide Metabolic Process (GO:0034250)	2/85	0.0221423	0.15129	NPM1;LARP6
ESCRT III Complex Disassembly (GO:1904903)	1/9	0.0240438	0.15129	CHMP1B
ESCRT Complex Disassembly (GO:1904896)	1/9	0.0240438	0.15129	CHMP1B
NAD Biosynthesis Via Nicotinamide Riboside Salvage Pathway (GO:0034356)	1/9	0.0240438	0.15129	NNMT
Vesicle Fusion With Vacuole (GO:0051469)	1/9	0.0240438	0.15129	CHMP1B
Actin-Mediated Cell Contraction (GO:0070252)	1/9	0.0240438	0.15129	PIK3CA
Wound Healing, Spreading Of Epidermal Cells (GO:0035313)	1/9	0.0240438	0.15129	COL5A1
Negative Regulation Of Receptor Binding (GO:1900121)	1/9	0.0240438	0.15129	PTPRF
Positive Regulation Of rRNA Processing (GO:2000234)	1/9	0.0240438	0.15129	WDR43
Positive Regulation Of Transcription Of Nucleolar Large rRNA By RNA Polymerase I (GO:1901838)	1/9	0.0240438	0.15129	SMARCA4
Regulation Of Phospholipid Metabolic Process (GO:1903725)	1/9	0.0240438	0.15129	MTMR9
Regulation Of Receptor Binding (GO:1900120)	1/9	0.0240438	0.15129	PTPRF
rRNA 3'-End Processing (GO:0031125)	1/9	0.0240438	0.15129	ERI3
Multivesicular Body-Lysosome Fusion (GO:0061763)	1/9	0.0240438	0.15129	CHMP1B
Cellular Response To Chemical Stress (GO:0062197)	2/89	0.024123	0.15129	PIK3CA;VRK2
Translation (GO:0006412)	3/234	0.0253248	0.155095	RWDD1;GARS1;RPL37
Cytoplasmic Translation (GO:0002181)	2/93	0.0261737	0.155095	RWDD1;RPL37
Vacuole Fusion (GO:0097576)	1/10	0.0266801	0.155095	CHMP1B
Oxygen Transport (GO:0015671)	1/10	0.0266801	0.155095	GTPBP4
Negative Regulation Of Centrosome Duplication (GO:0010826)	1/10	0.0266801	0.155095	NPM1
Positive Regulation Of Protein Polyubiquitination (GO:1902916)	1/11	0.0293093	0.155095	GABARAP
Lysosomal Membrane Organization (GO:0097212)	1/11	0.0293093	0.155095	CHMP1B
Pentose-Phosphate Shunt (GO:0006098)	1/11	0.0293093	0.155095	RPE
Phosphatidylinositol-3-Phosphate Biosynthetic Process (GO:0036092)	1/11	0.0293093	0.155095	PIK3CA
Regulation Of Stress-Activated Protein Kinase Signaling Cascade (GO:0070302)	1/11	0.0293093	0.155095	RNF13
Mitochondrial Respiratory Chain Complex III Assembly (GO:0034551)	1/11	0.0293093	0.155095	TTC19
Cellular Response To Nitrogen Levels (GO:0043562)	1/11	0.0293093	0.155095	GABARAP
Cellular Response To Nitrogen Starvation (GO:0006995)	1/11	0.0293093	0.155095	GABARAP
Respiratory Chain Complex III Assembly (GO:0017062)	1/11	0.0293093	0.155095	TTC19
Regulation Of Actin Filament Depolymerization (GO:0030834)	1/11	0.0293093	0.155095	PIK3CA
Synaptic Membrane Adhesion (GO:0099560)	1/12	0.0319316	0.15704	PTPRF
NADPH Regeneration (GO:0006740)	1/12	0.0319316	0.15704	RPE
Primary miRNA Processing (GO:0031053)	1/12	0.0319316	0.15704	GARS1
Relaxation Of Cardiac Muscle (GO:0055119)	1/12	0.0319316	0.15704	PIK3CA
Regulation Of Actin Filament Organization (GO:0110053)	1/12	0.0319316	0.15704	PIK3CA
Early Endosome To Golgi Transport (GO:0034498)	1/12	0.0319316	0.15704	SNX2
Regulation Of Fatty Acid Beta-Oxidation (GO:0031998)	1/13	0.034547	0.15704	LONP2
Positive Regulation Of Protein Deacetylation (GO:0090312)	1/13	0.034547	0.15704	NNMT
Plasma Membrane Tubulation (GO:0097320)	1/13	0.034547	0.15704	SNX9
Regulation Of Transcription Of Nucleolar Large rRNA By RNA Polymerase I (GO:1901836)	1/13	0.034547	0.15704	SMARCA4
Relaxation Of Muscle (GO:0090075)	1/13	0.034547	0.15704	PIK3CA
2-Oxoglutarate Metabolic Process (GO:0006103)	1/14	0.0371554	0.15704	MRPS36
Positive Regulation Of Membrane Protein Ectodomain Proteolysis (GO:0051044)	1/14	0.0371554	0.15704	SNX9
Positive Regulation Of Mitochondrial Translation (GO:0070131)	1/14	0.0371554	0.15704	COA3
Vascular Endothelial Growth Factor Signaling Pathway (GO:0038084)	1/14	0.0371554	0.15704	PIK3CA
Positive Regulation Of Transcription From RNA Polymerase II Promoter Involved In Cellular Response To Chemical Stimulus (GO:1901522)	1/14	0.0371554	0.15704	GARS1
Cellular Response To Exogenous dsRNA (GO:0071360)	1/14	0.0371554	0.15704	PQBP1
Response To Muscle Stretch (GO:0035994)	1/14	0.0371554	0.15704	PIK3CA
Negative Regulation Of Androgen Receptor Signaling Pathway (GO:0060766)	1/14	0.0371554	0.15704	SMARCA4
Positive Regulation Of Glucose Metabolic Process (GO:0010907)	1/15	0.0397569	0.15704	NNMT
Regulation Of Dephosphorylation (GO:0035303)	1/15	0.0397569	0.15704	MTMR9
tRNA Wobble Base Modification (GO:0002097)	1/15	0.0397569	0.15704	MTO1
tRNA Wobble Uridine Modification (GO:0002098)	1/15	0.0397569	0.15704	MTO1
Gas Transport (GO:0015669)	1/15	0.0397569	0.15704	GTPBP4
Positive Regulation Of Sprouting Angiogenesis (GO:1903672)	1/15	0.0397569	0.15704	GARS1
Regulation Of rRNA Processing (GO:2000232)	1/15	0.0397569	0.15704	WDR43
Midbody Abscission (GO:0061952)	1/15	0.0397569	0.15704	CHMP1B
Regulation Of Rac Protein Signal Transduction (GO:0035020)	1/15	0.0397569	0.15704	GABARAP
Negative Regulation Of DNA Replication (GO:0008156)	1/15	0.0397569	0.15704	GTPBP4
Positive Regulation Of Collagen Biosynthetic Process (GO:0032967)	1/15	0.0397569	0.15704	LARP6
Endosome To Lysosome Transport Via Multivesicular Body Sorting Pathway (GO:0032510)	1/15	0.0397569	0.15704	CHMP1B
Positive Regulation Of Gene Expression (GO:0010628)	4/480	0.0404169	0.15704	GARS1;NPM1;LARP6;SMARCA4
Regulation Of Fatty Acid Oxidation (GO:0046320)	1/16	0.0423515	0.15704	LONP2
Vasculature Development (GO:0001944)	1/16	0.0423515	0.15704	PIK3CA
Alternative mRNA Splicing, Via Spliceosome (GO:0000380)	1/16	0.0423515	0.15704	PQBP1
Late Endosome To Lysosome Transport (GO:1902774)	1/16	0.0423515	0.15704	CHMP1B
Protein Targeting To Peroxisome (GO:0006625)	1/16	0.0423515	0.15704	LONP2
Positive Regulation By Host Of Viral Transcription (GO:0043923)	1/16	0.0423515	0.15704	SMARCA4
Regulation Of Golgi Organization (GO:1903358)	1/16	0.0423515	0.15704	USP6NL
Negative Regulation Of Anoikis (GO:2000811)	1/16	0.0423515	0.15704	PIK3CA
Positive Regulation Of Collagen Metabolic Process (GO:0010714)	1/16	0.0423515	0.15704	LARP6
Positive Regulation Of Macromolecule Biosynthetic Process (GO:0010557)	2/122	0.0429847	0.157779	NPM1;LARP6
Negative Regulation Of Growth (GO:0045926)	2/124	0.0442611	0.157779	EI24;SMARCA4
Negative Regulation Of Cell Growth (GO:0030308)	2/125	0.0449046	0.157779	EI24;SMARCA4
NAD Biosynthetic Process (GO:0009435)	1/17	0.0449392	0.157779	NNMT
Nicotinamide Nucleotide Metabolic Process (GO:0046496)	1/17	0.0449392	0.157779	NADK2
Positive Regulation Of Cell Cycle Phase Transition (GO:1901989)	1/17	0.0449392	0.157779	NPM1
Protein Targeting (GO:0006605)	2/129	0.0475132	0.157779	LONP2;GABARAP
Regulation Of Collagen Biosynthetic Process (GO:0032965)	1/18	0.04752	0.157779	LARP6
Glucose 6-Phosphate Metabolic Process (GO:0051156)	1/18	0.04752	0.157779	RPE
Positive Regulation Of Stress-Activated Protein Kinase Signaling Cascade (GO:0070304)	1/18	0.04752	0.157779	RNF13
Nucleosome Disassembly (GO:0006337)	1/18	0.04752	0.157779	SMARCA4
Regulation Of Protein Deacetylation (GO:0090311)	1/18	0.04752	0.157779	NNMT
Cardiac Muscle Cell Contraction (GO:0086003)	1/18	0.04752	0.157779	PIK3CA
Protein Import Into Mitochondrial Matrix (GO:0030150)	1/18	0.04752	0.157779	TIMM21
Mitotic Cytokinetic Process (GO:1902410)	1/18	0.04752	0.157779	CHMP1B
Regulation Of Cell Cycle G2/M Phase Transition (GO:1902749)	1/18	0.04752	0.157779	NPM1
Regulation Of Centriole Replication (GO:0046599)	1/19	0.050094	0.163127	NPM1
Eye Morphogenesis (GO:0048592)	1/19	0.050094	0.163127	COL5A1
snRNA Processing (GO:0016180)	1/19	0.050094	0.163127	INTS10
Regulation Of Mitotic Spindle Assembly (GO:1901673)	1/20	0.0526612	0.167199	CHMP1B
Late Endosome To Vacuole Transport (GO:0045324)	1/20	0.0526612	0.167199	CHMP1B
Regulation Of Phosphatase Activity (GO:0010921)	1/20	0.0526612	0.167199	MTMR9
protein-DNA Complex Disassembly (GO:0032986)	1/20	0.0526612	0.167199	SMARCA4
Regulation Of Membrane Protein Ectodomain Proteolysis (GO:0051043)	1/21	0.0552216	0.168991	SNX9
Positive Regulation Of Signal Transduction By P53 Class Mediator (GO:1901798)	1/21	0.0552216	0.168991	RPL37
Maturation Of 5.8S rRNA From Tricistronic rRNA Transcript (SSU-rRNA, 5.8S rRNA, LSU-rRNA) (GO:0000466)	1/21	0.0552216	0.168991	ERI3
Plasma Membrane Repair (GO:0001778)	1/21	0.0552216	0.168991	CHMP1B
Regulation Of Anoikis (GO:2000209)	1/21	0.0552216	0.168991	PIK3CA
snRNA Metabolic Process (GO:0016073)	1/21	0.0552216	0.168991	INTS10
tRNA Aminoacylation (GO:0043039)	1/22	0.0577752	0.171636	GARS1
Negative Regulation Of Macroautophagy (GO:0016242)	1/22	0.0577752	0.171636	PIK3CA
NAD Metabolic Process (GO:0019674)	1/22	0.0577752	0.171636	NADK2
Positive Regulation Of Phosphatase Activity (GO:0010922)	1/22	0.0577752	0.171636	MTMR9
Regulation Of Mitochondrial Translation (GO:0070129)	1/22	0.0577752	0.171636	COA3
Positive Regulation Of Lamellipodium Assembly (GO:0010592)	1/23	0.060322	0.173127	PIK3CA
Positive Regulation Of mRNA Splicing, Via Spliceosome (GO:0048026)	1/23	0.060322	0.173127	TRA2A
Negative Regulation Of Protein Depolymerization (GO:1901880)	1/23	0.060322	0.173127	PIK3CA
Regulation Of Lipid Catabolic Process (GO:0050994)	1/23	0.060322	0.173127	LONP2
Nuclear Membrane Reassembly (GO:0031468)	1/23	0.060322	0.173127	CHMP1B
Rescue Of Stalled Ribosome (GO:0072344)	1/23	0.060322	0.173127	ANKZF1
Amyloid Fibril Formation (GO:1990000)	1/24	0.062862	0.174502	FUS
Peroxisome Organization (GO:0007031)	1/24	0.062862	0.174502	LONP2
Regulation Of Supramolecular Fiber Organization (GO:1902903)	1/24	0.062862	0.174502	PIK3CA
Multivesicular Body Sorting Pathway (GO:0071985)	1/24	0.062862	0.174502	CHMP1B
Positive Regulation Of Cell Cycle G2/M Phase Transition (GO:1902751)	1/24	0.062862	0.174502	NPM1
Endosome Transport Via Multivesicular Body Sorting Pathway (GO:0032509)	1/24	0.062862	0.174502	CHMP1B
Wound Healing, Spreading Of Cells (GO:0044319)	1/25	0.0653953	0.179572	COL5A1
Cardiac Conduction System Development (GO:0003161)	1/25	0.0653953	0.179572	GARS1
Histone H3-K4 Methylation (GO:0051568)	1/26	0.0679219	0.182563	KMT2C
Regulation Of Nucleotide-Excision Repair (GO:2000819)	1/26	0.0679219	0.182563	SMARCA4
Nuclear Membrane Organization (GO:0071763)	1/26	0.0679219	0.182563	CHMP1B
Plasma Membrane Invagination (GO:0099024)	1/26	0.0679219	0.182563	SNX9
Protein Localization (GO:0008104)	3/351	0.0690551	0.184632	NPM1;SNX9;TIMM21
Protein Quality Control For Misfolded Or Incompletely Synthesized Proteins (GO:0006515)	1/27	0.0704418	0.185412	ANKZF1
Regulation Of Androgen Receptor Signaling Pathway (GO:0060765)	1/27	0.0704418	0.185412	SMARCA4
Dorsal/Ventral Pattern Formation (GO:0009953)	1/27	0.0704418	0.185412	ANKS1B
Positive Regulation Of mRNA Processing (GO:0050685)	1/28	0.072955	0.188128	TRA2A
Nuclear-Transcribed mRNA Catabolic Process, Nonsense-Mediated Decay (GO:0000184)	1/28	0.072955	0.188128	RNPS1
Positive Regulation Of Defense Response To Virus By Host (GO:0002230)	1/28	0.072955	0.188128	PQBP1
Negative Regulation Of Cytoskeleton Organization (GO:0051494)	1/28	0.072955	0.188128	PIK3CA
mRNA Splice Site Recognition (GO:0006376)	1/29	0.0754615	0.189774	SRSF9
Peptidyl-Tyrosine Dephosphorylation (GO:0035335)	1/29	0.0754615	0.189774	PTPRF
Regulation Of Spindle Assembly (GO:0090169)	1/29	0.0754615	0.189774	CHMP1B
Multivesicular Body Assembly (GO:0036258)	1/29	0.0754615	0.189774	CHMP1B
Positive Regulation Of Dephosphorylation (GO:0035306)	1/29	0.0754615	0.189774	MTMR9
Extrinsic Apoptotic Signaling Pathway Via Death Domain Receptors (GO:0008625)	1/30	0.0779614	0.192254	GABARAP
Lamellipodium Organization (GO:0097581)	1/30	0.0779614	0.192254	SNX2
Maturation Of SSU-rRNA From Tricistronic rRNA Transcript (SSU-rRNA, 5.8S rRNA, LSU-rRNA) (GO:0000462)	1/30	0.0779614	0.192254	WDR43
Multivesicular Body Organization (GO:0036257)	1/30	0.0779614	0.192254	CHMP1B
Positive Regulation Of Lamellipodium Organization (GO:1902745)	1/31	0.0804546	0.195555	PIK3CA
Negative Regulation Of Intracellular Steroid Hormone Receptor Signaling Pathway (GO:0033144)	1/31	0.0804546	0.195555	SMARCA4
Regulation Of Gluconeogenesis (GO:0006111)	1/31	0.0804546	0.195555	NNMT
Histone Lysine Methylation (GO:0034968)	1/32	0.0829412	0.195973	KMT2C
Regulation Of Metaphase/Anaphase Transition Of Cell Cycle (GO:1902099)	1/32	0.0829412	0.195973	SMARCA4
Phosphatidylinositol 3-Kinase Signaling (GO:0014065)	1/32	0.0829412	0.195973	PIK3CA
miRNA Processing (GO:0035196)	1/32	0.0829412	0.195973	GARS1
Protein Transmembrane Import Into Intracellular Organelle (GO:0044743)	1/32	0.0829412	0.195973	TIMM21
Regulation Of Transcription By RNA Polymerase I (GO:0006356)	1/32	0.0829412	0.195973	WDR43
Ubiquitin-Dependent Protein Catabolic Process Via The Multivesicular Body Sorting Pathway (GO:0043162)	1/33	0.0854213	0.196353	CHMP1B
Regulation Of Lamellipodium Assembly (GO:0010591)	1/33	0.0854213	0.196353	PIK3CA
Cardiac Muscle Contraction (GO:0060048)	1/33	0.0854213	0.196353	PIK3CA
Regulation Of Sprouting Angiogenesis (GO:1903670)	1/33	0.0854213	0.196353	GARS1
Positive Regulation Of RNA Metabolic Process (GO:0051254)	1/33	0.0854213	0.196353	WDR43
Regulation Of G0 To G1 Transition (GO:0070316)	1/33	0.0854213	0.196353	SMARCA4
Macromolecule Biosynthetic Process (GO:0009059)	2/183	0.0875033	0.196698	COL5A1;RPL37
Transcription Initiation-Coupled Chromatin Remodeling (GO:0045815)	1/34	0.0878947	0.196698	SMARCA4
Cellular Response To Hydrogen Peroxide (GO:0070301)	1/34	0.0878947	0.196698	ANKZF1
Purine Nucleotide Metabolic Process (GO:0006163)	1/34	0.0878947	0.196698	NADK2
Cellular Response To Vascular Endothelial Growth Factor Stimulus (GO:0035924)	1/34	0.0878947	0.196698	PIK3CA
Negative Regulation Of JNK Cascade (GO:0046329)	1/34	0.0878947	0.196698	ANKS1B
Response To Exogenous dsRNA (GO:0043330)	1/35	0.0903616	0.201332	PQBP1
tRNA Methylation (GO:0030488)	1/36	0.0928219	0.204128	MTO1
Positive Regulation Of RNA Splicing (GO:0033120)	1/36	0.0928219	0.204128	TRA2A
Positive Regulation Of Double-Strand Break Repair Via Homologous Recombination (GO:1905168)	1/36	0.0928219	0.204128	FUS
Regulation Of Defense Response To Virus By Host (GO:0050691)	1/37	0.0952757	0.205958	PQBP1
RNA Stabilization (GO:0043489)	1/37	0.0952757	0.205958	FUS
Negative Regulation Of Stress-Activated MAPK Cascade (GO:0032873)	1/37	0.0952757	0.205958	ANKS1B
Mitochondrion Disassembly (GO:0061726)	1/37	0.0952757	0.205958	GABARAP
Positive Regulation Of Myoblast Differentiation (GO:0045663)	1/38	0.097723	0.207712	SMARCA4
Maturation Of SSU-rRNA (GO:0030490)	1/38	0.097723	0.207712	WDR43
Membrane Assembly (GO:0071709)	1/38	0.097723	0.207712	CHMP1B
Membrane Fission (GO:0090148)	1/38	0.097723	0.207712	CHMP1B
Positive Regulation Of Protein Metabolic Process (GO:0051247)	2/196	0.0982528	0.207968	NPM1;LARP6
Vesicle-Mediated Transport (GO:0016192)	3/411	0.099401	0.208311	USP6NL;CHMP1B;SNX9
Positive Regulation Of Lymphocyte Differentiation (GO:0045621)	1/39	0.100164	0.208311	SMARCA4
Regulation Of Mitotic Spindle Organization (GO:0060236)	1/39	0.100164	0.208311	CHMP1B
Nuclear Transport (GO:0051169)	1/39	0.100164	0.208311	NPM1
DNA-templated Transcription (GO:0006351)	2/199	0.100785	0.208311	GARS1;RNPS1
Regulation Of Cytokine-Mediated Signaling Pathway (GO:0001959)	1/40	0.102598	0.208311	VRK2
Water-Soluble Vitamin Metabolic Process (GO:0006767)	1/40	0.102598	0.208311	NNMT
Positive Regulation Of Stem Cell Population Maintenance (GO:1902459)	1/40	0.102598	0.208311	SMARCA4
Negative Regulation Of Cell-Cell Adhesion (GO:0022408)	1/40	0.102598	0.208311	GTPBP4
Endothelial Cell Migration (GO:0043542)	1/40	0.102598	0.208311	PIK3CA
Organelle Organization (GO:0006996)	3/418	0.103247	0.208311	USP6NL;CHMP1B;LONP2
Regulation Of Translation (GO:0006417)	2/202	0.103336	0.208311	NPM1;LARP6
Negative Regulation Of mRNA Catabolic Process (GO:1902373)	1/41	0.105026	0.209228	FUS
Heart Contraction (GO:0060047)	1/41	0.105026	0.209228	PIK3CA
Positive Regulation Of Actin Filament Polymerization (GO:0030838)	1/41	0.105026	0.209228	SNX9
Translational Elongation (GO:0006414)	1/42	0.107447	0.211097	ANKZF1
Modulation By Host Of Symbiont Process (GO:0051851)	1/42	0.107447	0.211097	SMARCA4
Collagen Fibril Organization (GO:0030199)	1/42	0.107447	0.211097	COL5A1
Negative Regulation Of Cell Differentiation (GO:0045596)	2/207	0.107626	0.211097	COL5A1;SMARCA4
Protein Stabilization (GO:0050821)	2/208	0.10849	0.211973	MTMR9;GTPBP4
Positive Regulation Of miRNA Transcription (GO:1902895)	1/43	0.109862	0.212205	SMARCA4
Regulation Of Cell-Cell Adhesion (GO:0022407)	1/43	0.109862	0.212205	GTPBP4
Ephrin Receptor Signaling Pathway (GO:0048013)	1/43	0.109862	0.212205	ANKS1B
Establishment Of Protein Localization To Mitochondrion (GO:0072655)	1/44	0.112271	0.212812	TIMM21
Autophagosome Maturation (GO:0097352)	1/44	0.112271	0.212812	CHMP1B
Nucleus Organization (GO:0006997)	1/44	0.112271	0.212812	CHMP1B
Phosphatidylinositol Phosphate Biosynthetic Process (GO:0046854)	1/44	0.112271	0.212812	PIK3CA
Positive Regulation Of Biosynthetic Process (GO:0009891)	1/44	0.112271	0.212812	LARP6
Regulation Of GTPase Activity (GO:0043087)	2/214	0.113713	0.214743	USP6NL;SNX9
Epidermal Growth Factor Receptor Signaling Pathway (GO:0007173)	1/45	0.114673	0.215755	PIK3CA
Epithelial Cell Migration (GO:0010631)	1/46	0.117069	0.217047	PIK3CA
Vacuolar Transport (GO:0007034)	1/46	0.117069	0.217047	CHMP1B
Intracellular Protein Transmembrane Transport (GO:0065002)	1/46	0.117069	0.217047	TIMM21
Response To Hydrogen Peroxide (GO:0042542)	1/46	0.117069	0.217047	ANKZF1
Insulin Receptor Signaling Pathway (GO:0008286)	1/47	0.119458	0.21829	PIK3CA
Regulation Of Signal Transduction By P53 Class Mediator (GO:1901796)	1/47	0.119458	0.21829	RPL37
Positive Regulation Of TOR Signaling (GO:0032008)	1/47	0.119458	0.21829	PIK3CA
Regulation Of T Cell Differentiation (GO:0045580)	1/47	0.119458	0.21829	SMARCA4
Post-Translational Protein Modification (GO:0043687)	1/48	0.121841	0.220986	FN3KRP
Positive Regulation Of miRNA Metabolic Process (GO:2000630)	1/49	0.124218	0.220986	SMARCA4
Regulation Of Mitotic Metaphase/Anaphase Transition (GO:0030071)	1/49	0.124218	0.220986	SMARCA4
Autophagy Of Mitochondrion (GO:0000422)	1/49	0.124218	0.220986	GABARAP
Negative Regulation Of DNA Metabolic Process (GO:0051053)	1/49	0.124218	0.220986	GTPBP4
Regulation Of Cell Growth (GO:0001558)	2/227	0.125246	0.220986	EI24;SMARCA4
Apoptotic Process (GO:0006915)	2/228	0.126145	0.220986	PIK3CA;YARS1
Chromatin Remodeling (GO:0006338)	2/228	0.126145	0.220986	NPM1;SMARCA4
Nucleocytoplasmic Transport (GO:0006913)	1/50	0.126588	0.220986	NPM1
Plasma Membrane Bounded Cell Projection Morphogenesis (GO:0120039)	1/50	0.126588	0.220986	SNX2
Mitotic Metaphase Plate Congression (GO:0007080)	1/50	0.126588	0.220986	CHMP1B
Dicarboxylic Acid Metabolic Process (GO:0043648)	1/50	0.126588	0.220986	MRPS36
Ribosome Assembly (GO:0042255)	1/50	0.126588	0.220986	NPM1
SMAD Protein Signal Transduction (GO:0060395)	1/51	0.128952	0.22206	GARS1
Metaphase Plate Congression (GO:0051310)	1/51	0.128952	0.22206	CHMP1B
Positive Regulation Of DNA Recombination (GO:0045911)	1/51	0.128952	0.22206	FUS
Negative Regulation Of MAP Kinase Activity (GO:0043407)	1/51	0.128952	0.22206	ANKS1B
Cardiac Muscle Tissue Development (GO:0048738)	1/52	0.13131	0.224835	GARS1
Positive Regulation Of GTPase Activity (GO:0043547)	2/234	0.13157	0.224835	USP6NL;SNX9
Regulation Of Cyclin-Dependent Protein Kinase Activity (GO:1904029)	1/53	0.133662	0.224835	GTPBP4
NADH Dehydrogenase Complex Assembly (GO:0010257)	1/53	0.133662	0.224835	TIMM21
mRNA Stabilization (GO:0048255)	1/53	0.133662	0.224835	FUS
Mitochondrial Respiratory Chain Complex I Assembly (GO:0032981)	1/53	0.133662	0.224835	TIMM21
Regulation Of Alternative mRNA Splicing, Via Spliceosome (GO:0000381)	1/53	0.133662	0.224835	RNPS1
ERBB Signaling Pathway (GO:0038127)	1/54	0.136007	0.225054	PIK3CA
Negative Regulation Of Protein Modification By Small Protein Conjugation Or Removal (GO:1903321)	1/54	0.136007	0.225054	GTPBP4
Negative Regulation Of Protein Ubiquitination (GO:0031397)	1/54	0.136007	0.225054	GTPBP4
Regulation Of Myoblast Differentiation (GO:0045661)	1/54	0.136007	0.225054	SMARCA4
Nucleosome Assembly (GO:0006334)	1/54	0.136007	0.225054	NPM1
Positive Regulation Of DNA-binding Transcription Factor Activity (GO:0051091)	2/246	0.14258	0.235103	NPM1;SMARCA4
Striated Muscle Contraction (GO:0006941)	1/57	0.143006	0.235103	PIK3CA
Eye Development (GO:0001654)	1/58	0.145326	0.236598	COL5A1
Negative Regulation Of Protein-Containing Complex Assembly (GO:0031333)	1/59	0.147641	0.236598	ANKS1B
Positive Regulation Of Proteolysis (GO:0045862)	1/59	0.147641	0.236598	SNX9
Regulation Of miRNA Transcription (GO:1902893)	1/59	0.147641	0.236598	SMARCA4
Protein Targeting To Mitochondrion (GO:0006626)	1/59	0.147641	0.236598	TIMM21
protein-DNA Complex Assembly (GO:0065004)	1/59	0.147641	0.236598	NPM1
Regulation Of Type I Interferon Production (GO:0032479)	1/59	0.147641	0.236598	PQBP1
Regulation Of Cell Death (GO:0010941)	1/59	0.147641	0.236598	CHMP1B
BMP Signaling Pathway (GO:0030509)	1/61	0.152251	0.242456	GARS1
Autophagosome Organization (GO:1905037)	1/61	0.152251	0.242456	GABARAP
Spliceosomal Complex Assembly (GO:0000245)	1/62	0.154547	0.243064	SRSF9
RNA Methylation (GO:0001510)	1/62	0.154547	0.243064	MTO1
Phosphatidylinositol-Mediated Signaling (GO:0048015)	1/62	0.154547	0.243064	PIK3CA
Protein-Containing Complex Disassembly (GO:0032984)	1/62	0.154547	0.243064	CHMP1B
Regulation Of Cellular Catabolic Process (GO:0031329)	1/63	0.156837	0.245904	LONP2
Positive Regulation Of Type I Interferon Production (GO:0032481)	1/64	0.15912	0.247196	PQBP1
Positive Regulation Of T Cell Differentiation (GO:0045582)	1/64	0.15912	0.247196	SMARCA4
Negative Regulation Of Cell Death (GO:0060548)	1/64	0.15912	0.247196	CHMP1B
Autophagosome Assembly (GO:0000045)	1/65	0.161398	0.248455	GABARAP
Cellular Response To Light Stimulus (GO:0071482)	1/65	0.161398	0.248455	NPM1
Regulation Of Translational Initiation (GO:0006446)	1/65	0.161398	0.248455	NPM1
Chromatin Organization (GO:0006325)	2/268	0.163246	0.250434	NPM1;SMARCA4
Cellular Response To BMP Stimulus (GO:0071773)	1/66	0.16367	0.250434	GARS1
Extrinsic Apoptotic Signaling Pathway (GO:0097191)	1/67	0.165935	0.251627	GABARAP
tRNA Modification (GO:0006400)	1/67	0.165935	0.251627	MTO1
Negative Regulation Of Cellular Catabolic Process (GO:0031330)	1/67	0.165935	0.251627	MTMR9
Skin Development (GO:0043588)	1/68	0.168195	0.254192	COL5A1
Positive Regulation Of Intracellular Signal Transduction (GO:1902533)	3/525	0.168627	0.254192	RNF13;PIK3CA;RPL37
Positive Regulation Of Protein Polymerization (GO:0032273)	1/70	0.172696	0.257589	SNX9
Regulation Of Actin Filament Polymerization (GO:0030833)	1/70	0.172696	0.257589	SNX9
Regulation Of Cilium Assembly (GO:1902017)	1/71	0.174937	0.257589	USP6NL
Regulation Of Double-Strand Break Repair Via Homologous Recombination (GO:0010569)	1/71	0.174937	0.257589	FUS
Negative Regulation Of Protein Binding (GO:0032091)	1/71	0.174937	0.257589	PTPRF
Negative Regulation Of Supramolecular Fiber Organization (GO:1902904)	1/71	0.174937	0.257589	PIK3CA
Lipid Biosynthetic Process (GO:0008610)	1/71	0.174937	0.257589	GGPS1
Protein Autoubiquitination (GO:0051865)	1/71	0.174937	0.257589	RNF13
Transforming Growth Factor Beta Receptor Signaling Pathway (GO:0007179)	1/72	0.177173	0.259377	GARS1
Negative Regulation Of Cell Adhesion (GO:0007162)	1/72	0.177173	0.259377	GTPBP4
Transmembrane Receptor Protein Tyrosine Kinase Signaling Pathway (GO:0007169)	2/284	0.178602	0.26039	PIK3CA;ANKS1B
Ubiquitin-Dependent ERAD Pathway (GO:0030433)	1/73	0.179403	0.26039	ANKZF1
Cellular Response To Reactive Oxygen Species (GO:0034614)	1/73	0.179403	0.26039	ANKZF1
Regulation Of Cell Cycle G1/S Phase Transition (GO:1902806)	1/74	0.181626	0.262867	SMARCA4
Regulation Of Plasma Membrane Bounded Cell Projection Assembly (GO:0120032)	1/75	0.183844	0.264569	USP6NL
Regulation Of DNA Replication (GO:0006275)	1/75	0.183844	0.264569	GTPBP4
Regulation Of Ras Protein Signal Transduction (GO:0046578)	1/76	0.186056	0.266996	GABARAP
Regulation Of Gene Expression (GO:0010468)	5/1127	0.186912	0.267468	GARS1;MBNL2;FUS;HNRNPH3;PQBP1
Gene Expression (GO:0010467)	2/296	0.190266	0.269613	RPL37;HNRNPH3
Proteolysis Involved In Protein Catabolic Process (GO:0051603)	1/78	0.190462	0.269613	ANKZF1
Regulation Of TOR Signaling (GO:0032006)	1/78	0.190462	0.269613	PIK3CA
Regulation Of Cyclin-Dependent Protein Serine/Threonine Kinase Activity (GO:0000079)	1/79	0.192657	0.269613	GTPBP4
Vesicle Fusion (GO:0006906)	1/79	0.192657	0.269613	CHMP1B
Cellular Response To UV (GO:0034644)	1/79	0.192657	0.269613	NPM1
Positive Regulation Of Cytoskeleton Organization (GO:0051495)	1/79	0.192657	0.269613	SNX9
Negative Regulation Of Cellular Component Organization (GO:0051129)	1/79	0.192657	0.269613	ANKS1B
Wound Healing (GO:0042060)	1/80	0.194845	0.271927	CHMP1B
Epigenetic Regulation Of Gene Expression (GO:0040029)	1/83	0.201376	0.278743	SMARCA4
Positive Regulation Of Proteasomal Ubiquitin-Dependent Protein Catabolic Process (GO:0032436)	1/83	0.201376	0.278743	GABARAP
Positive Regulation Of Ubiquitin-Dependent Protein Catabolic Process (GO:2000060)	1/83	0.201376	0.278743	GABARAP
Nuclear-Transcribed mRNA Catabolic Process (GO:0000956)	1/85	0.2057	0.283186	RNPS1
mRNA Metabolic Process (GO:0016071)	1/85	0.2057	0.283186	SRSF9
Regulation Of Mitotic Cell Cycle Phase Transition (GO:1901990)	1/86	0.207854	0.284609	SMARCA4
Negative Regulation Of Binding (GO:0051100)	1/86	0.207854	0.284609	GTPBP4
Supramolecular Fiber Organization (GO:0097435)	2/316	0.209928	0.286676	COL5A1;FUS
Regulation Of Double-Strand Break Repair (GO:2000779)	1/88	0.212144	0.287385	SMARCA4
Negative Regulation Of Protein Kinase Activity (GO:0006469)	1/88	0.212144	0.287385	NPM1
Positive Regulation Of Plasma Membrane Bounded Cell Projection Assembly (GO:0120034)	1/88	0.212144	0.287385	PIK3CA
ERAD Pathway (GO:0036503)	1/89	0.214281	0.288739	ANKZF1
Positive Regulation Of DNA Repair (GO:0045739)	1/89	0.214281	0.288739	SMARCA4
Organelle Assembly (GO:0070925)	2/322	0.215871	0.290072	CHMP1B;GABARAP
Positive Regulation Of Proteasomal Protein Catabolic Process (GO:1901800)	1/90	0.216412	0.290072	GABARAP
Regulation Of Actin Cytoskeleton Organization (GO:0032956)	1/91	0.218537	0.29215	PIK3CA
Positive Regulation Of Protein Catabolic Process (GO:0045732)	1/92	0.220657	0.294209	SNX9
Protein-Containing Complex Assembly (GO:0065003)	2/328	0.221831	0.295	GARS1;SNX9
Positive Regulation Of Protein Kinase B Signaling (GO:0051897)	1/93	0.222771	0.295477	PIK3CA
Retrograde Transport, Endosome To Golgi (GO:0042147)	1/94	0.224879	0.297496	SNX2
T Cell Receptor Signaling Pathway (GO:0050852)	1/95	0.226982	0.299498	PIK3CA
Regulation Of Macroautophagy (GO:0016241)	1/96	0.229079	0.299928	PIK3CA
Positive Regulation Of Supramolecular Fiber Organization (GO:1902905)	1/96	0.229079	0.299928	SNX9
Cellular Response To Transforming Growth Factor Beta Stimulus (GO:0071560)	1/96	0.229079	0.299928	GARS1
Phosphatidylinositol Biosynthetic Process (GO:0006661)	1/98	0.233256	0.303831	PIK3CA
Positive Regulation Of Cold-Induced Thermogenesis (GO:0120162)	1/98	0.233256	0.303831	SMARCA4
Regulation Of Organelle Organization (GO:0033043)	1/100	0.237412	0.306104	USP6NL
Protein Complex Oligomerization (GO:0051259)	1/100	0.237412	0.306104	FUS
Response To UV (GO:0009411)	1/100	0.237412	0.306104	NPM1
ncRNA Processing (GO:0034470)	1/100	0.237412	0.306104	INTS10
Activation Of GTPase Activity (GO:0090630)	1/102	0.241545	0.310645	USP6NL
Positive Regulation Of DNA-templated Transcription (GO:0045893)	5/1243	0.243571	0.312459	GARS1;NPM1;KMT2C;WDR43;SMARCA4
Positive Regulation Of Kinase Activity (GO:0033674)	1/104	0.245656	0.314341	SNX9
Positive Regulation Of Transcription By RNA Polymerase II (GO:0045944)	4/938	0.246769	0.314972	GARS1;NPM1;KMT2C;SMARCA4
Lysosomal Transport (GO:0007041)	1/105	0.247703	0.315372	CHMP1B
Regulation Of G1/S Transition Of Mitotic Cell Cycle (GO:2000045)	1/106	0.249745	0.317176	SMARCA4
Regulation Of Cellular Response To Stress (GO:0080135)	1/107	0.251782	0.318172	NPM1
Positive Regulation Of T Cell Activation (GO:0050870)	1/107	0.251782	0.318172	SMARCA4
Positive Regulation Of Metabolic Process (GO:0009893)	1/108	0.253813	0.318544	SMARCA4
Negative Regulation Of Developmental Process (GO:0051093)	1/109	0.255838	0.318544	SMARCA4
Extracellular Structure Organization (GO:0043062)	1/109	0.255838	0.318544	COL5A1
Regulation Of Proteasomal Ubiquitin-Dependent Protein Catabolic Process (GO:0032434)	1/109	0.255838	0.318544	GABARAP
Positive Regulation Of Wnt Signaling Pathway (GO:0030177)	1/109	0.255838	0.318544	SMARCA4
Regulation Of Wnt Signaling Pathway (GO:0030111)	1/109	0.255838	0.318544	SMARCA4
External Encapsulating Structure Organization (GO:0045229)	1/110	0.257859	0.319493	COL5A1
Regulation Of JNK Cascade (GO:0046328)	1/110	0.257859	0.319493	ANKS1B
RNA Metabolic Process (GO:0016070)	1/111	0.259873	0.320427	HNRNPH3
Mitotic Sister Chromatid Segregation (GO:0000070)	1/111	0.259873	0.320427	CHMP1B
Ubiquitin-Dependent Protein Catabolic Process (GO:0006511)	2/367	0.260837	0.320836	RNF13;CHMP1B
Regulation Of Protein Serine/Threonine Kinase Activity (GO:0071900)	1/112	0.261883	0.321344	GTPBP4
Regulation Of Protein Ubiquitination (GO:0031396)	1/113	0.263887	0.323023	GTPBP4
Protein Maturation (GO:0051604)	1/117	0.27185	0.330383	LONP2
Protein Processing (GO:0016485)	1/117	0.27185	0.330383	LONP2
Cellular Response To Oxidative Stress (GO:0034599)	1/117	0.27185	0.330383	VRK2
Negative Regulation Of Cell Population Proliferation (GO:0008285)	2/379	0.272885	0.330848	NPM1;GTPBP4
Regulation Of Protein Kinase Activity (GO:0045859)	1/119	0.2758	0.332006	SNX9
Regulation Of Protein-Containing Complex Assembly (GO:0043254)	1/119	0.2758	0.332006	ANKS1B
Positive Regulation Of Angiogenesis (GO:0045766)	1/119	0.2758	0.332006	GARS1
Receptor-Mediated Endocytosis (GO:0006898)	1/122	0.281686	0.338289	SNX9
Protein Dephosphorylation (GO:0006470)	1/124	0.285583	0.341356	PTPRF
Enzyme-Linked Receptor Protein Signaling Pathway (GO:0007167)	1/124	0.285583	0.341356	PTPRF
Protein-Containing Complex Organization (GO:0043933)	1/126	0.28946	0.344369	SNX9
Cellular Response To Starvation (GO:0009267)	1/126	0.28946	0.344369	GABARAP
Cytosolic Transport (GO:0016482)	1/127	0.291391	0.345856	SNX2
Protein Homooligomerization (GO:0051260)	1/129	0.295236	0.348621	FUS
Regulation Of DNA Repair (GO:0006282)	1/129	0.295236	0.348621	SMARCA4
Golgi Organization (GO:0007030)	1/130	0.297152	0.348621	USP6NL
Transmembrane Receptor Protein Serine/Threonine Kinase Signaling Pathway (GO:0007178)	1/130	0.297152	0.348621	GARS1
Regulation Of Cell Cycle Process (GO:0010564)	1/130	0.297152	0.348621	SMARCA4
Synapse Organization (GO:0050808)	1/131	0.299062	0.349865	PTPRF
Epithelial Cell Differentiation (GO:0030855)	1/132	0.300967	0.349865	HNRNPH3
Plasma Membrane Bounded Cell Projection Organization (GO:0120036)	1/132	0.300967	0.349865	PQBP1
Circulatory System Development (GO:0072359)	1/132	0.300967	0.349865	PIK3CA
Negative Regulation Of Cell Motility (GO:2000146)	1/133	0.302867	0.35127	GTPBP4
Antigen Receptor-Mediated Signaling Pathway (GO:0050851)	1/134	0.304761	0.352662	PIK3CA
Non-Membrane-Bounded Organelle Assembly (GO:0140694)	1/135	0.306651	0.354043	NPM1
Regulation Of Protein Kinase B Signaling (GO:0051896)	1/136	0.308536	0.355411	PIK3CA
Phosphorylation (GO:0016310)	2/429	0.322934	0.371155	PIK3CA;VRK2
Positive Regulation Of Protein Kinase Activity (GO:0045860)	1/145	0.325274	0.373001	SNX9
Regulation Of Cold-Induced Thermogenesis (GO:0120161)	1/146	0.327109	0.373419	SMARCA4
Positive Regulation Of Cellular Catabolic Process (GO:0031331)	1/146	0.327109	0.373419	SNX9
Defense Response To Symbiont (GO:0140546)	1/148	0.330765	0.376745	PQBP1
Neuron Development (GO:0048666)	1/150	0.334401	0.379186	PQBP1
protein-RNA Complex Assembly (GO:0022618)	1/150	0.334401	0.379186	SRSF9
Positive Regulation Of NF-kappaB Transcription Factor Activity (GO:0051092)	1/152	0.338017	0.382434	NPM1
Epithelium Development (GO:0060429)	1/154	0.341614	0.385355	HNRNPH3
Regulation Of Cell Population Proliferation (GO:0042127)	3/766	0.342117	0.385355	NPM1;GTPBP4;SMARCA4
Regulation Of Nucleic Acid-Templated Transcription (GO:1903506)	2/452	0.345729	0.388563	FUS;PQBP1
Peptide Biosynthetic Process (GO:0043043)	1/158	0.348751	0.390233	RPL37
Peptidyl-Serine Phosphorylation (GO:0018105)	1/158	0.348751	0.390233	VRK2
Regulation Of Macromolecule Metabolic Process (GO:0060255)	1/162	0.355813	0.396388	MTMR9
Protein Autophosphorylation (GO:0046777)	1/162	0.355813	0.396388	VRK2
Nitrogen Compound Transport (GO:0071705)	1/163	0.357566	0.396602	CHMP1B
Negative Regulation Of Cell Migration (GO:0030336)	1/163	0.357566	0.396602	GTPBP4
Peptidyl-Serine Modification (GO:0018209)	1/166	0.362799	0.401529	VRK2
Membrane Organization (GO:0061024)	1/167	0.364533	0.402572	CHMP1B
Cell-Cell Adhesion Via Plasma-Membrane Adhesion Molecules (GO:0098742)	1/172	0.373138	0.411181	PTPRF
Negative Regulation Of Apoptotic Process (GO:0043066)	2/482	0.375102	0.41245	NPM1;PIK3CA
Positive Regulation Of Cell Population Proliferation (GO:0008284)	2/483	0.376073	0.412624	NPM1;SMARCA4
Extracellular Matrix Organization (GO:0030198)	1/176	0.37994	0.415969	COL5A1
Phosphate-Containing Compound Metabolic Process (GO:0006796)	1/184	0.393326	0.429698	PIK3CA
Defense Response To Virus (GO:0051607)	1/189	0.401548	0.436802	PQBP1
Endocytosis (GO:0006897)	1/189	0.401548	0.436802	SNX9
Neuron Projection Development (GO:0031175)	1/192	0.406429	0.440226	PQBP1
Modification-Dependent Protein Catabolic Process (GO:0019941)	1/192	0.406429	0.440226	RNF13
Regulation Of Cell Differentiation (GO:0045595)	1/193	0.408047	0.441038	SMARCA4
Endomembrane System Organization (GO:0010256)	1/196	0.412876	0.44531	USP6NL
Golgi Vesicle Transport (GO:0048193)	1/197	0.414476	0.446089	SNX2
Anterograde Trans-Synaptic Signaling (GO:0098916)	1/199	0.417665	0.448571	GABARAP
Organic Substance Transport (GO:0071702)	1/201	0.420837	0.451024	CHMP1B
Regulation Of MAPK Cascade (GO:0043408)	1/204	0.425564	0.455129	VRK2
Positive Regulation Of Nucleic Acid-Templated Transcription (GO:1903508)	2/557	0.446073	0.476061	NPM1;SMARCA4
Positive Regulation Of Protein Modification Process (GO:0031401)	1/225	0.457603	0.487343	NNMT
Positive Regulation Of Developmental Process (GO:0051094)	1/233	0.469342	0.498798	SMARCA4
Positive Regulation Of Cellular Process (GO:0048522)	2/594	0.479485	0.508514	NPM1;SMARCA4
Regulation Of Autophagy (GO:0010506)	1/241	0.480831	0.508879	MTMR9
Positive Regulation Of Programmed Cell Death (GO:0043068)	1/245	0.486483	0.513791	RNPS1
Cellular Component Assembly (GO:0022607)	1/260	0.507148	0.534504	SNX9
Regulation Of Protein Phosphorylation (GO:0001932)	1/265	0.513853	0.54045	NPM1
Positive Regulation Of Signal Transduction (GO:0009967)	1/266	0.515183	0.540729	SMARCA4
Positive Regulation Of Apoptotic Process (GO:0043065)	1/270	0.520468	0.54515	RNPS1
Chemical Synaptic Transmission (GO:0007268)	1/273	0.524395	0.548133	GABARAP
Positive Regulation Of Cell Differentiation (GO:0045597)	1/283	0.537258	0.560425	SMARCA4
DNA Metabolic Process (GO:0006259)	1/288	0.54356	0.565837	NPM1
DNA Repair (GO:0006281)	1/291	0.547301	0.568567	NPM1
Regulation Of Intracellular Signal Transduction (GO:1902531)	1/297	0.554694	0.57507	VRK2
Regulation Of Apoptotic Process (GO:0042981)	2/705	0.572184	0.591994	NPM1;RNPS1
Protein Modification Process (GO:0036211)	2/711	0.576852	0.595612	FN3KRP;VRK2
Proteasome-Mediated Ubiquitin-Dependent Protein Catabolic Process (GO:0043161)	1/319	0.580798	0.598441	ANKZF1
Positive Regulation Of Cytokine Production (GO:0001819)	1/320	0.581948	0.598441	PQBP1
Proteolysis (GO:0006508)	1/330	0.593281	0.608862	LONP2
Regulation Of DNA-templated Transcription (GO:0006355)	5/1922	0.602529	0.617106	GARS1;NPM1;FUS;PQBP1;SMARCA4
Positive Regulation Of Macromolecule Metabolic Process (GO:0010604)	1/364	0.629603	0.643538	GARS1
Positive Regulation Of Protein Phosphorylation (GO:0001934)	1/377	0.642633	0.655537	SNX9
Negative Regulation Of Programmed Cell Death (GO:0043069)	1/381	0.64655	0.658212	NPM1
DNA Damage Response (GO:0006974)	1/384	0.649461	0.659852	NPM1
Regulation Of Transcription By RNA Polymerase II (GO:0006357)	5/2028	0.651404	0.660145	GARS1;NPM1;FUS;KMT2C;SMARCA4
Positive Regulation Of Multicellular Organismal Process (GO:0051240)	1/387	0.652348	0.660145	SMARCA4
Protein Ubiquitination (GO:0016567)	1/434	0.694647	0.70016	RNF13
Regulation Of Cell Migration (GO:0030334)	1/434	0.694647	0.70016	GTPBP4
Negative Regulation Of Nucleic Acid-Templated Transcription (GO:1903507)	1/456	0.712669	0.716903	SMARCA4
Protein Phosphorylation (GO:0006468)	1/500	0.745638	0.748585	VRK2
Negative Regulation Of Transcription By RNA Polymerase II (GO:0000122)	1/763	0.877942	0.879673	SMARCA4
Negative Regulation Of DNA-templated Transcription (GO:0045892)	1/1025	0.941853	0.941853	SMARCA4

## Sheet: MF_54 shared DEGs_DEPs
Term	Overlap	P-value	Adjusted P-value	Genes
RNA Binding (GO:0003723)	18/1411	1.41351e-08	1.66794e-06	NPM1;MBNL2;FUS;PNO1;KMT2C;YARS1;GNL2;MTO1;WDR43;GTPBP4;LARP6;ERI3;TRA2A;FLYWCH2;RNPS1;RPL37;HNRNPH3;SRSF9
Tat Protein Binding (GO:0030957)	2/9	0.000254477	0.0150141	NPM1;SMARCA4
Phosphatidylinositol Binding (GO:0035091)	3/106	0.00294963	0.0870141	SNX2;SNX9;ANKS1B
Kinase Activity (GO:0016301)	3/106	0.00294963	0.0870141	NADK2;PIK3CA;FN3KRP
Core Promoter Sequence-Specific DNA Binding (GO:0001046)	2/35	0.00402113	0.0882142	NPM1;SMARCA4
aminoacyl-tRNA Ligase Activity (GO:0004812)	2/37	0.00448547	0.0882142	GARS1;YARS1
Phosphatidylinositol-4,5-Bisphosphate 3-Kinase Activity (GO:0046934)	1/5	0.0134285	0.131501	PIK3CA
1-Phosphatidylinositol-4-Phosphate 3-Kinase Activity (GO:0035005)	1/6	0.0160929	0.131501	PIK3CA
DEAD/H-box RNA Helicase Binding (GO:0017151)	1/6	0.0160929	0.131501	GARS1
Oxidoreductase Activity, Acting On The Aldehyde Or Oxo Group Of Donors, Disulfide As Acceptor (GO:0016624)	1/7	0.0187502	0.131501	MRPS36
Ubiquitin Ligase Inhibitor Activity (GO:1990948)	1/7	0.0187502	0.131501	RPL37
Preribosome Binding (GO:1990275)	1/7	0.0187502	0.131501	GTPBP4
Phosphatidylinositol Bisphosphate Kinase Activity (GO:0052813)	1/8	0.0214005	0.131501	PIK3CA
Ubiquitin-Protein Transferase Inhibitor Activity (GO:0055105)	1/8	0.0214005	0.131501	RPL37
Prenyltransferase Activity (GO:0004659)	1/8	0.0214005	0.131501	GGPS1
RNA Polymerase I Core Promoter Sequence-Specific DNA Binding (GO:0001164)	1/8	0.0214005	0.131501	SMARCA4
1-Phosphatidylinositol-3-Kinase Activity (GO:0016303)	1/9	0.0240438	0.131501	PIK3CA
JUN Kinase Binding (GO:0008432)	1/9	0.0240438	0.131501	RNF13
co-SMAD Binding (GO:0070410)	1/9	0.0240438	0.131501	GARS1
RNA Polymerase I Transcription Regulatory Region Sequence-Specific DNA Binding (GO:0001163)	1/9	0.0240438	0.131501	SMARCA4
Transferrin Receptor Binding (GO:1990459)	1/10	0.0266801	0.131501	SNX2
Platelet-Derived Growth Factor Binding (GO:0048407)	1/10	0.0266801	0.131501	COL5A1
Racemase And Epimerase Activity, Acting On Carbohydrates And Derivatives (GO:0016857)	1/10	0.0266801	0.131501	RPE
Phosphatidylinositol 3-Kinase Activity (GO:0035004)	1/11	0.0293093	0.131501	PIK3CA
GABA Receptor Binding (GO:0050811)	1/11	0.0293093	0.131501	GABARAP
Sequence-Specific mRNA Binding (GO:1990825)	1/11	0.0293093	0.131501	LARP6
Protein Homodimerization Activity (GO:0042803)	5/662	0.0326621	0.131501	NADK2;NPM1;SNX2;RPE;SNX9
Histone H3K4 Methyltransferase Activity (GO:0042800)	1/13	0.034547	0.131501	KMT2C
Phosphatidylinositol Phosphate Kinase Activity (GO:0016307)	1/13	0.034547	0.131501	PIK3CA
I-SMAD Binding (GO:0070411)	1/13	0.034547	0.131501	GARS1
Ribosomal Large Subunit Binding (GO:0043023)	1/13	0.034547	0.131501	NPM1
1-Phosphatidylinositol Binding (GO:0005545)	1/14	0.0371554	0.135067	SNX9
Transmembrane Receptor Protein Phosphatase Activity (GO:0019198)	1/16	0.0423515	0.135067	PTPRF
CXCR Chemokine Receptor Binding (GO:0045236)	1/16	0.0423515	0.135067	YARS1
Transmembrane Receptor Protein Tyrosine Phosphatase Activity (GO:0005001)	1/16	0.0423515	0.135067	PTPRF
Phosphatidylinositol Kinase Activity (GO:0052742)	1/16	0.0423515	0.135067	PIK3CA
Ribosomal Small Subunit Binding (GO:0043024)	1/16	0.0423515	0.135067	NPM1
Protein Kinase Binding (GO:0019901)	4/511	0.0489086	0.147777	GARS1;NPM1;RNF13;VRK2
Histone Methyltransferase Activity (GO:0042054)	1/19	0.050094	0.147777	KMT2C
DNA Polymerase Binding (GO:0070182)	1/19	0.050094	0.147777	SMARCA4
RNA Stem-Loop Binding (GO:0035613)	1/20	0.0526612	0.151538	LARP6
Lipid Kinase Activity (GO:0001727)	1/21	0.0552216	0.151538	PIK3CA
Ephrin Receptor Binding (GO:0046875)	1/21	0.0552216	0.151538	ANKS1B
Lysine-Acetylated Histone Binding (GO:0070577)	1/23	0.060322	0.158178	SMARCA4
Acetylation-Dependent Protein Binding (GO:0140033)	1/23	0.060322	0.158178	SMARCA4
mRNA 5'-UTR Binding (GO:0048027)	1/24	0.062862	0.160764	LARP6
Nuclear Androgen Receptor Binding (GO:0050681)	1/25	0.0653953	0.160764	SMARCA4
Epidermal Growth Factor Receptor Binding (GO:0005154)	1/25	0.0653953	0.160764	SNX2
NF-kappaB Binding (GO:0051059)	1/26	0.0679219	0.163567	NPM1
N-methyltransferase Activity (GO:0008170)	1/27	0.0704418	0.166243	NNMT
RNA Exonuclease Activity, Producing 5'-Phosphomonoesters (GO:0016896)	1/30	0.0779614	0.180381	ERI3
RNA Polymerase II Complex Binding (GO:0000993)	1/31	0.0804546	0.181957	WDR43
Beta-Tubulin Binding (GO:0048487)	1/32	0.0829412	0.181957	GABARAP
RNA Polymerase Core Enzyme Binding (GO:0043175)	1/33	0.0854213	0.181957	WDR43
3'-5'-RNA Exonuclease Activity (GO:0000175)	1/34	0.0878947	0.181957	ERI3
Kinase Inhibitor Activity (GO:0019210)	1/34	0.0878947	0.181957	NPM1
Nucleosomal DNA Binding (GO:0031492)	1/34	0.0878947	0.181957	SMARCA4
Histone H3 Methyltransferase Activity (GO:0140938)	1/36	0.0928219	0.185644	KMT2C
Basal RNA Polymerase II Transcription Machinery Binding (GO:0001099)	1/36	0.0928219	0.185644	WDR43
Catalytic Activity, Acting On A tRNA (GO:0140101)	1/39	0.100164	0.196989	ANKZF1
GTP Binding (GO:0005525)	2/201	0.102483	0.198247	GNL2;GTPBP4
RNA Endonuclease Activity (GO:0004521)	1/41	0.105026	0.199888	ANKZF1
3'-5' Exonuclease Activity (GO:0008408)	1/42	0.107447	0.20125	ERI3
Protein Kinase Inhibitor Activity (GO:0004860)	1/45	0.114673	0.211428	NPM1
rRNA Binding (GO:0019843)	1/46	0.117069	0.212525	NPM1
Guanyl Ribonucleotide Binding (GO:0032561)	2/226	0.124349	0.21808	GNL2;GTPBP4
RNA Polymerase II-specific DNA-binding Transcription Factor Binding (GO:0061629)	2/228	0.126145	0.21808	NPM1;SMARCA4
S-adenosylmethionine-dependent Methyltransferase Activity (GO:0008757)	1/50	0.126588	0.21808	NNMT
Kinase Binding (GO:0019900)	3/460	0.127521	0.21808	GARS1;NPM1;VRK2
Protein-Lysine N-methyltransferase Activity (GO:0016279)	1/54	0.136007	0.22604	KMT2C
Myosin Binding (GO:0017022)	1/54	0.136007	0.22604	LARP6
Flavin Adenine Dinucleotide Binding (GO:0050660)	1/55	0.138346	0.226734	MTO1
Endonuclease Activity (GO:0004519)	1/58	0.145326	0.234911	ANKZF1
Nucleosome Binding (GO:0031491)	1/62	0.154547	0.246439	SMARCA4
GTPase Activity (GO:0003924)	2/265	0.160395	0.252355	GNL2;GTPBP4
Ribonucleoside Triphosphate Phosphatase Activity (GO:0017111)	2/270	0.165152	0.254552	GNL2;GTPBP4
Ubiquitin Protein Ligase Binding (GO:0031625)	2/271	0.166106	0.254552	SNX9;GABARAP
RNA Nuclease Activity (GO:0004540)	1/70	0.172696	0.261258	ANKZF1
mRNA Binding (GO:0003729)	2/282	0.176669	0.263886	RNPS1;LARP6
Ubiquitin-Like Protein Ligase Binding (GO:0044389)	2/289	0.183448	0.270586	SNX9;GABARAP
Protein Tyrosine Phosphatase Activity (GO:0004725)	1/76	0.186056	0.270914	PTPRF
Phosphotransferase Activity, Alcohol Group As Acceptor (GO:0016773)	1/77	0.188262	0.270914	NADK2
Chromatin DNA Binding (GO:0031490)	1/83	0.201376	0.286293	SMARCA4
Ribosome Binding (GO:0043022)	1/85	0.2057	0.28896	NPM1
Cadherin Binding (GO:0045296)	2/319	0.212898	0.295552	SNX2;SNX9
Phosphatidylinositol Bisphosphate Binding (GO:1902936)	1/93	0.222771	0.302149	TTPAL
mRNA 3'-UTR Binding (GO:0003730)	1/93	0.222771	0.302149	RNPS1
Growth Factor Receptor Binding (GO:0070851)	1/96	0.229079	0.307174	SNX2
Transcription Coregulator Binding (GO:0001221)	1/99	0.235337	0.31202	SMARCA4
Protein Kinase Regulator Activity (GO:0019887)	1/103	0.243603	0.319391	NPM1
Phosphatidylinositol Phosphate Binding (GO:1901981)	1/109	0.255838	0.331746	TTPAL
Phosphatase Binding (GO:0019902)	1/112	0.261883	0.335893	MTMR9
Protein Phosphatase Binding (GO:0019903)	1/115	0.267879	0.336274	MTMR9
Nuclear Receptor Binding (GO:0016922)	1/115	0.267879	0.336274	SMARCA4
Protease Binding (GO:0002020)	1/125	0.287524	0.357135	LONP2
Purine Ribonucleoside Triphosphate Binding (GO:0035639)	2/476	0.369265	0.453888	GNL2;GTPBP4
Protein Heterodimerization Activity (GO:0046982)	1/190	0.403179	0.490466	SNX2
Small GTPase Binding (GO:0031267)	1/199	0.417665	0.502903	USP6NL
GTPase Activator Activity (GO:0005096)	1/211	0.436445	0.520207	USP6NL
GTPase Binding (GO:0051020)	1/225	0.457603	0.539972	USP6NL
Ubiquitin-Like Protein Transferase Activity (GO:0019787)	1/240	0.479408	0.5601	RNF13
Double-Stranded DNA Binding (GO:0003690)	2/650	0.527727	0.610508	MBNL2;PQBP1
DNA-binding Transcription Factor Binding (GO:0140297)	1/282	0.535987	0.614043	NPM1
Ubiquitin Protein Ligase Activity (GO:0061630)	1/311	0.571484	0.648415	RNF13
Ubiquitin-Like Protein Ligase Activity (GO:0061659)	1/319	0.580798	0.65038	RNF13
Tubulin Binding (GO:0015631)	1/322	0.584239	0.65038	GABARAP
Protein Serine/Threonine Kinase Activity (GO:0004674)	1/342	0.606483	0.668832	VRK2
DNA-binding Transcription Activator Activity, RNA Polymerase II-specific (GO:0001228)	1/348	0.612925	0.669678	GARS1
DNA Binding (GO:0003677)	2/846	0.67233	0.724646	PQBP1;SMARCA4
Ubiquitin-Protein Transferase Activity (GO:0004842)	1/412	0.675517	0.724646	RNF13
GTPase Regulator Activity (GO:0030695)	1/424	0.686093	0.72936	USP6NL
Transcription Cis-Regulatory Region Binding (GO:0000976)	1/474	0.726635	0.765562	NPM1
Metal Ion Binding (GO:0046872)	1/521	0.760034	0.793664	RPE
Sequence-Specific Double-Stranded DNA Binding (GO:1990837)	1/715	0.860334	0.883579	MBNL2
Sequence-Specific DNA Binding (GO:0043565)	1/717	0.861115	0.883579	MBNL2
Cis-Regulatory Region Sequence-Specific DNA Binding (GO:0000987)	1/1098	0.952793	0.964098	GARS1
RNA Polymerase II Cis-Regulatory Region Sequence-Specific DNA Binding (GO:0000978)	1/1122	0.955927	0.964098	GARS1
RNA Polymerase II Transcription Regulatory Region Sequence-Specific DNA Binding (GO:0000977)	1/1225	0.967214	0.967214	GARS1

## Sheet: CC_54 shared DEGs_DEPs
Term	Overlap	P-value	Adjusted P-value	Genes
Nucleolus (GO:0005730)	8/771	0.00101754	0.0345363	NPM1;PNO1;TRA2A;GNL2;WDR43;GTPBP4;SRSF9;SMARCA4
Nuclear Lumen (GO:0031981)	8/780	0.00109639	0.0345363	NPM1;PNO1;TRA2A;GNL2;WDR43;GTPBP4;SRSF9;SMARCA4
Autophagosome Membrane (GO:0000421)	2/35	0.00402113	0.0553377	CHMP1B;GABARAP
Organelle Inner Membrane (GO:0019866)	5/398	0.00432541	0.0553377	COA3;GARS1;SCO1;MRPS36;TTC19
Intracellular Non-Membrane-Bounded Organelle (GO:0043232)	9/1195	0.00439188	0.0553377	NPM1;FUS;PNO1;TRA2A;GNL2;WDR43;GTPBP4;SRSF9;SMARCA4
Vacuolar Membrane (GO:0005774)	2/59	0.0110955	0.108197	CHMP1B;GABARAP
Mitochondrial Alpha-Ketoglutarate Dehydrogenase Complex (GO:0005947)	1/5	0.0134285	0.108197	MRPS36
Mitochondrial Membrane (GO:0031966)	5/540	0.015025	0.108197	COA3;SCO1;MRPS36;VRK2;TTC19
Small-Subunit Processome (GO:0032040)	2/73	0.0166378	0.108197	PNO1;WDR43
Mitochondrial Inner Membrane (GO:0005743)	4/370	0.0176319	0.108197	COA3;SCO1;MRPS36;TTC19
Autophagosome (GO:0005776)	2/83	0.0211788	0.108197	CHMP1B;GABARAP
Late Endosome Membrane (GO:0031902)	2/85	0.0221423	0.108197	RNF13;CHMP1B
bBAF Complex (GO:0140092)	1/9	0.0240438	0.108197	SMARCA4
Amphisome Membrane (GO:1904930)	1/9	0.0240438	0.108197	CHMP1B
MLL3/4 Complex (GO:0044666)	1/11	0.0293093	0.115405	KMT2C
Amphisome (GO:0044753)	1/11	0.0293093	0.115405	CHMP1B
npBAF Complex (GO:0071564)	1/12	0.0319316	0.117039	SMARCA4
GBAF Complex (GO:0140288)	1/13	0.034547	0.117039	SMARCA4
nBAF Complex (GO:0071565)	1/14	0.0371554	0.117039	SMARCA4
RSC-type Complex (GO:0016586)	1/14	0.0371554	0.117039	SMARCA4
TIM23 Mitochondrial Import Inner Membrane Translocase Complex (GO:0005744)	1/15	0.0397569	0.119271	TIMM21
Kinetochore Microtubule (GO:0005828)	1/18	0.04752	0.13608	CHMP1B
Multivesicular Body Membrane (GO:0032585)	1/19	0.050094	0.137214	CHMP1B
Endosome Membrane (GO:0010008)	3/361	0.0737705	0.181023	SNX2;RNF13;CHMP1B
Myofibril (GO:0030016)	1/29	0.0754615	0.181023	SCO1
SWI/SNF Complex (GO:0016514)	1/29	0.0754615	0.181023	SMARCA4
Intercalated Disc (GO:0014704)	1/31	0.0804546	0.181023	PIK3CA
Nuclear Inner Membrane (GO:0005637)	1/31	0.0804546	0.181023	GARS1
Cytoplasmic Vesicle Membrane (GO:0030659)	3/389	0.0877154	0.190554	SNX2;CHMP1B;SNX9
Late Endosome (GO:0005770)	2/205	0.105904	0.222399	RNF13;CHMP1B
Cell-Cell Contact Zone (GO:0044291)	1/47	0.119458	0.222871	PIK3CA
Microbody Lumen (GO:0031907)	1/49	0.124218	0.222871	LONP2
Peroxisomal Matrix (GO:0005782)	1/49	0.124218	0.222871	LONP2
Nuclear Membrane (GO:0031965)	2/227	0.125246	0.222871	GARS1;GTPBP4
Multivesicular Body (GO:0005771)	1/50	0.126588	0.222871	CHMP1B
Large Ribosomal Subunit (GO:0015934)	1/52	0.13131	0.222871	RPL37
Cytosolic Large Ribosomal Subunit (GO:0022625)	1/52	0.13131	0.222871	RPL37
Nucleus (GO:0005634)	16/4487	0.135371	0.222871	NPM1;MBNL2;FUS;KMT2C;INTS10;VRK2;YARS1;GNL2;GTPBP4;LARP6;PQBP1;SMARCA4;GARS1;TRA2A;RNPS1;HNRNPH3
trans-Golgi Network (GO:0005802)	2/241	0.137968	0.222871	USP6NL;SNX9
Lysosome (GO:0005764)	3/503	0.154286	0.243001	SNX2;RNF13;CHMP1B
Spindle Microtubule (GO:0005876)	1/68	0.168195	0.255672	CHMP1B
Vesicle Membrane (GO:0012506)	1/69	0.170448	0.255672	SNX9
Lytic Vacuole Membrane (GO:0098852)	2/287	0.181507	0.265929	RNF13;CHMP1B
Clathrin-Coated Vesicle (GO:0030136)	1/78	0.190462	0.269719	SNX9
Coated Vesicle (GO:0030135)	1/79	0.192657	0.269719	SNX9
Intracellular Membrane-Bounded Organelle (GO:0043231)	17/5175	0.213046	0.291781	NPM1;MBNL2;RNF13;FUS;KMT2C;INTS10;VRK2;YARS1;GNL2;GTPBP4;LARP6;PQBP1;SMARCA4;GARS1;TRA2A;RNPS1;HNRNPH3
trans-Golgi Network Membrane (GO:0032588)	1/100	0.237412	0.318233	USP6NL
Mitochondrial Matrix (GO:0005759)	2/355	0.248801	0.321175	NADK2;GARS1
Lysosomal Membrane (GO:0005765)	2/356	0.249803	0.321175	RNF13;CHMP1B
Peroxisome (GO:0005777)	1/129	0.295236	0.371998	LONP2
Mitochondrial Envelope (GO:0005740)	1/146	0.327109	0.404076	VRK2
Intracellular Organelle Lumen (GO:0070013)	3/856	0.40881	0.495289	NADK2;GARS1;COL5A1
Axon (GO:0030424)	1/205	0.427131	0.507721	GARS1
Lytic Vacuole (GO:0000323)	1/223	0.454629	0.5304	SNX2
Endoplasmic Reticulum Lumen (GO:0005788)	1/284	0.538525	0.616856	COL5A1
Actin Cytoskeleton (GO:0015629)	1/327	0.589913	0.663653	SPECC1L
Collagen-Containing Extracellular Matrix (GO:0062023)	1/373	0.638672	0.69293	COL5A1
Focal Adhesion (GO:0005925)	1/387	0.652348	0.69293	NPM1
Bounding Membrane Of Organelle (GO:0098588)	2/819	0.654694	0.69293	SNX2;CHMP1B
Cell-Substrate Junction (GO:0030055)	1/395	0.659933	0.69293	NPM1
Neuron Projection (GO:0043005)	1/557	0.782876	0.808544	GARS1
Cytoskeleton (GO:0005856)	1/599	0.806837	0.819851	SPECC1L
Endoplasmic Reticulum Membrane (GO:0005789)	1/801	0.890319	0.890319	VRK2

## Sheet: KEGG_54 shared DEGs_DEPs
Term	Overlap	P-value	Adjusted P-value	Genes
Spliceosome	4/150	0.000718338	0.0905106	FUS;TRA2A;PQBP1;SRSF9
Ribosome biogenesis in eukaryotes	3/108	0.0031096	0.168887	GNL2;WDR43;GTPBP4
Nicotinate and nicotinamide metabolism	2/35	0.00402113	0.168887	NADK2;NNMT
Autophagy	3/137	0.00604419	0.190392	PIK3CA;NRBF2;GABARAP
Aminoacyl-tRNA biosynthesis	2/66	0.0137438	0.346344	GARS1;YARS1
mRNA surveillance pathway	2/98	0.0288329	0.452852	FUS;RNPS1
Endocytosis	3/252	0.0306114	0.452852	SNX2;CHMP1B;SMAP1
Insulin resistance	2/108	0.0344591	0.452852	PIK3CA;PTPRF
FoxO signaling pathway	2/131	0.0488381	0.452852	PIK3CA;GABARAP
Insulin signaling pathway	2/137	0.0528924	0.452852	PIK3CA;PTPRF
Spinocerebellar ataxia	2/143	0.0570629	0.452852	PIK3CA;NRBF2
Terpenoid backbone biosynthesis	1/22	0.0577752	0.452852	GGPS1
Amyotrophic lateral sclerosis	3/364	0.0752129	0.452852	FUS;NRBF2;GABARAP
Hepatocellular carcinoma	2/168	0.0755893	0.452852	PIK3CA;SMARCA4
Pentose phosphate pathway	1/30	0.0779614	0.452852	RPE
Pentose and glucuronate interconversions	1/34	0.0878947	0.452852	RPE
RNA transport	2/186	0.0899506	0.452852	FUS;RNPS1
Aldosterone-regulated sodium reabsorption	1/37	0.0952757	0.452852	PIK3CA
Kaposi sarcoma-associated herpesvirus infection	2/193	0.0957394	0.452852	PIK3CA;GABARAP
Type II diabetes mellitus	1/46	0.117069	0.452852	PIK3CA
Carbohydrate digestion and absorption	1/47	0.119458	0.452852	PIK3CA
Thermogenesis	2/232	0.129755	0.452852	COA3;SMARCA4
Coronavirus disease	2/232	0.129755	0.452852	PIK3CA;RPL37
Pathways of neurodegeneration	3/475	0.136654	0.452852	FUS;NRBF2;GABARAP
Regulation of lipolysis in adipocytes	1/55	0.138346	0.452852	PIK3CA
Shigellosis	2/246	0.14258	0.452852	PIK3CA;GABARAP
Endometrial cancer	1/58	0.145326	0.452852	PIK3CA
Salmonella infection	2/249	0.145363	0.452852	PIK3CA;SNX9
VEGF signaling pathway	1/59	0.147641	0.452852	PIK3CA
Lysine degradation	1/63	0.156837	0.452852	KMT2C
GnRH secretion	1/64	0.15912	0.452852	PIK3CA
Acute myeloid leukemia	1/67	0.165935	0.452852	PIK3CA
Fc epsilon RI signaling pathway	1/68	0.168195	0.452852	PIK3CA
Mitophagy	1/68	0.168195	0.452852	GABARAP
Renal cell carcinoma	1/69	0.170448	0.452852	PIK3CA
Central carbon metabolism in cancer	1/70	0.172696	0.452852	PIK3CA
Prolactin signaling pathway	1/70	0.172696	0.452852	PIK3CA
Adherens junction	1/71	0.174937	0.452852	PTPRF
Melanoma	1/72	0.177173	0.452852	PIK3CA
Non-small cell lung cancer	1/72	0.177173	0.452852	PIK3CA
p53 signaling pathway	1/73	0.179403	0.452852	EI24
Inositol phosphate metabolism	1/73	0.179403	0.452852	PIK3CA
Glioma	1/75	0.183844	0.452852	PIK3CA
Chronic myeloid leukemia	1/76	0.186056	0.452852	PIK3CA
Pancreatic cancer	1/76	0.186056	0.452852	PIK3CA
Bacterial invasion of epithelial cells	1/77	0.188262	0.452852	PIK3CA
B cell receptor signaling pathway	1/81	0.197028	0.452852	PIK3CA
ErbB signaling pathway	1/85	0.2057	0.452852	PIK3CA
Colorectal cancer	1/86	0.207854	0.452852	PIK3CA
GABAergic synapse	1/89	0.214281	0.452852	GABARAP
PD-L1 expression and PD-1 checkpoint pathway in cancer	1/89	0.214281	0.452852	PIK3CA
Small cell lung cancer	1/92	0.220657	0.452852	PIK3CA
Fc gamma R-mediated phagocytosis	1/97	0.23117	0.452852	PIK3CA
Phosphatidylinositol signaling system	1/97	0.23117	0.452852	PIK3CA
Prostate cancer	1/97	0.23117	0.452852	PIK3CA
Choline metabolism in cancer	1/98	0.233256	0.452852	PIK3CA
Inflammatory mediator regulation of TRP channels	1/98	0.233256	0.452852	PIK3CA
AGE-RAGE signaling pathway in diabetic complications	1/100	0.237412	0.452852	PIK3CA
Progesterone-mediated oocyte maturation	1/100	0.237412	0.452852	PIK3CA
Amoebiasis	1/102	0.241545	0.452852	PIK3CA
Chagas disease	1/102	0.241545	0.452852	PIK3CA
Longevity regulating pathway	1/102	0.241545	0.452852	PIK3CA
Protein digestion and absorption	1/103	0.243603	0.452852	COL5A1
T cell receptor signaling pathway	1/104	0.245656	0.452852	PIK3CA
Toll-like receptor signaling pathway	1/104	0.245656	0.452852	PIK3CA
C-type lectin receptor signaling pathway	1/104	0.245656	0.452852	PIK3CA
HIF-1 signaling pathway	1/109	0.255838	0.452852	PIK3CA
TNF signaling pathway	1/112	0.261883	0.452852	PIK3CA
Alzheimer disease	2/369	0.262845	0.452852	PIK3CA;NRBF2
Cholinergic synapse	1/113	0.263887	0.452852	PIK3CA
Leukocyte transendothelial migration	1/114	0.265886	0.452852	PIK3CA
Sphingolipid signaling pathway	1/119	0.2758	0.452852	PIK3CA
Growth hormone synthesis, secretion and action	1/119	0.2758	0.452852	PIK3CA
Neurotrophin signaling pathway	1/119	0.2758	0.452852	PIK3CA
AMPK signaling pathway	1/120	0.277767	0.452852	PIK3CA
Thyroid hormone signaling pathway	1/121	0.279729	0.452852	PIK3CA
Platelet activation	1/124	0.285583	0.452852	PIK3CA
Osteoclast differentiation	1/127	0.291391	0.452852	PIK3CA
Relaxin signaling pathway	1/129	0.295236	0.452852	PIK3CA
Natural killer cell mediated cytotoxicity	1/131	0.299062	0.452852	PIK3CA
Apelin signaling pathway	1/137	0.310416	0.452852	GABARAP
Yersinia infection	1/137	0.310416	0.452852	PIK3CA
Estrogen signaling pathway	1/137	0.310416	0.452852	PIK3CA
Fluid shear stress and atherosclerosis	1/139	0.31416	0.452852	PIK3CA
Measles	1/139	0.31416	0.452852	PIK3CA
Apoptosis	1/142	0.319739	0.452852	PIK3CA
Signaling pathways regulating pluripotency of stem cells	1/143	0.321589	0.452852	PIK3CA
Breast cancer	1/147	0.328939	0.452852	PIK3CA
Cell adhesion molecules	1/148	0.330765	0.452852	PTPRF
Phospholipase D signaling pathway	1/148	0.330765	0.452852	PIK3CA
Gastric cancer	1/149	0.332585	0.452852	PIK3CA
mTOR signaling pathway	1/154	0.341614	0.452852	PIK3CA
Non-alcoholic fatty liver disease	1/155	0.343406	0.452852	PIK3CA
Cellular senescence	1/156	0.345192	0.452852	PIK3CA
Hepatitis C	1/157	0.346974	0.452852	PIK3CA
Ribosome	1/158	0.348751	0.452852	RPL37
Necroptosis	1/159	0.350524	0.452852	CHMP1B
Hepatitis B	1/162	0.355813	0.452852	PIK3CA
JAK-STAT signaling pathway	1/162	0.355813	0.452852	PIK3CA
Influenza A	1/172	0.373138	0.470154	PIK3CA
NOD-like receptor signaling pathway	1/181	0.38834	0.477777	GABARAP
Axon guidance	1/182	0.390006	0.477777	PIK3CA
Herpes simplex virus 1 infection	2/498	0.390564	0.477777	PIK3CA;SRSF9
Neutrophil extracellular trap formation	1/189	0.401548	0.483113	PIK3CA
Transcriptional misregulation in cancer	1/192	0.406429	0.483113	FUS
Chemokine signaling pathway	1/192	0.406429	0.483113	PIK3CA
Focal adhesion	1/201	0.420837	0.483143	PIK3CA
Epstein-Barr virus infection	1/202	0.422417	0.483143	PIK3CA
Viral carcinogenesis	1/203	0.423992	0.483143	PIK3CA
Diabetic cardiomyopathy	1/203	0.423992	0.483143	PIK3CA
Proteoglycans in cancer	1/205	0.427131	0.483143	PIK3CA
Rap1 signaling pathway	1/210	0.434903	0.483143	PIK3CA
Human immunodeficiency virus 1 infection	1/212	0.437982	0.483143	PIK3CA
Lipid and atherosclerosis	1/215	0.442571	0.483143	PIK3CA
cAMP signaling pathway	1/216	0.444093	0.483143	PIK3CA
Regulation of actin cytoskeleton	1/218	0.447123	0.483143	PIK3CA
Human T-cell leukemia virus 1 infection	1/219	0.448632	0.483143	PIK3CA
Human cytomegalovirus infection	1/225	0.457603	0.488627	PIK3CA
Ras signaling pathway	1/232	0.467888	0.495411	PIK3CA
Chemical carcinogenesis	1/239	0.477982	0.501881	PIK3CA
Prion disease	1/273	0.524395	0.546064	PIK3CA
Huntington disease	1/306	0.56556	0.584103	NRBF2
MicroRNAs in cancer	1/310	0.570306	0.584216	PIK3CA
Human papillomavirus infection	1/331	0.594398	0.603985	PIK3CA
PI3K-Akt signaling pathway	1/354	0.619264	0.624218	PIK3CA
Pathways in cancer	1/531	0.766606	0.766606	PIK3CA

## Sheet: BP_114 only DEPs
Term	Overlap	P-value	Adjusted P-value	Genes
Positive Regulation Of Programmed Cell Death (GO:0043068)	9/245	1.1371e-05	0.011553	BNIP3L;CALHM2;FAM162A;SMPD1;BNIP3;KCNMA1;CYP1B1;SLIT2;APBB1
Positive Regulation Of Apoptotic Process (GO:0043065)	9/270	2.45631e-05	0.0124781	BNIP3L;CALHM2;FAM162A;SMPD1;BNIP3;KCNMA1;CYP1B1;SLIT2;APBB1
Aminoglycan Biosynthetic Process (GO:0006023)	3/21	0.00022257	0.0647118	EXT2;GALNT5;B4GALT7
Mitochondrial Protein Catabolic Process (GO:0035694)	2/5	0.000318464	0.0647118	BNIP3L;BNIP3
Negative Regulation Of Cardiac Muscle Cell Differentiation (GO:2000726)	2/5	0.000318464	0.0647118	SMAD4;DKK1
Glycosaminoglycan Metabolic Process (GO:0030203)	3/28	0.00053253	0.0843026	EXT2;GALNT5;B4GALT7
Regulation Of Lipoprotein Metabolic Process (GO:0050746)	2/7	0.0006638	0.0843026	ITGB3;RABL3
Mitochondrial Outer Membrane Permeabilization (GO:0097345)	2/7	0.0006638	0.0843026	BNIP3L;BNIP3
Skin Morphogenesis (GO:0043589)	2/8	0.000881771	0.0895879	COL1A1;COL1A2
Positive Regulation Of Mitochondrial Membrane Permeability Involved In Apoptotic Process (GO:1902110)	2/8	0.000881771	0.0895879	BNIP3L;BNIP3
Collagen Fibril Organization (GO:0030199)	3/42	0.00176107	0.160036	COL1A1;COL1A2;CYP1B1
tRNA 5'-Leader Removal (GO:0001682)	2/12	0.0020477	0.160036	POP4;RPP25L
Negative Regulation Of Coagulation (GO:0050819)	2/12	0.0020477	0.160036	PROCR;THBD
Regulation Of Apoptotic Process (GO:0042981)	11/705	0.00231421	0.167945	BNIP3L;CALHM2;FAM162A;SMPD1;BNIP3;KCNMA1;CYP1B1;ANGPTL4;SLIT2;APBB1;DKK1
tRNA 5'-End Processing (GO:0099116)	2/14	0.0028024	0.189816	POP4;RPP25L
Extracellular Matrix Organization (GO:0030198)	5/176	0.00338142	0.214629	COL1A1;COL1A2;ELN;CYP1B1;LCP1
Protein Localization (GO:0008104)	7/351	0.00400029	0.214629	AKAP10;RAP2A;ARL6;RABL3;HPS6;WDR45;RAB22A
Positive Regulation Of Cellular Component Organization (GO:0051130)	4/113	0.00400162	0.214629	TMEM30A;SMPD1;BNIP3;CDC42EP2
Regulation Of Reactive Oxygen Species Metabolic Process (GO:2000377)	3/56	0.00401373	0.214629	BST1;DCXR;CYP1B1
Glycosaminoglycan Biosynthetic Process (GO:0006024)	3/58	0.00443118	0.225104	EXT2;GALNT5;B4GALT7
Intracellular Monoatomic Cation Homeostasis (GO:0030003)	5/190	0.004677	0.226278	SMAD4;CCDC115;KCNMA1;SLC39A6;SLC39A10
Neuron Apoptotic Process (GO:0051402)	2/19	0.00516908	0.228339	FAM162A;BNIP3
Xenobiotic Catabolic Process (GO:0042178)	2/19	0.00516908	0.228339	GSTM3;TPMT
Intracellular Monoatomic Ion Homeostasis (GO:0006873)	2/20	0.00572214	0.237106	SLC39A6;SLC39A10
Positive Regulation Of Macroautophagy (GO:0016239)	3/64	0.00583748	0.237106	BNIP3L;BNIP3;WDR45
Regulation Of Lipid Storage (GO:0010883)	2/21	0.00630104	0.237106	ITGB3;LCP1
Zinc Ion Transmembrane Transport (GO:0071577)	2/21	0.00630104	0.237106	SLC39A6;SLC39A10
Zinc Ion Transport (GO:0006829)	2/23	0.00753516	0.254536	SLC39A6;SLC39A10
Cellular Response To Hypoxia (GO:0071456)	3/72	0.00808614	0.254536	BNIP3L;FAM162A;BNIP3
RNA Splicing, Via Transesterification Reactions (GO:0000375)	2/24	0.00818977	0.254536	TRA2B;SRSF10
Negative Regulation Of Ossification (GO:0030279)	2/24	0.00818977	0.254536	ENPP1;DKK1
Acylglycerol Homeostasis (GO:0055090)	2/24	0.00818977	0.254536	ANGPTL4;LCP1
Cellular Response To Decreased Oxygen Levels (GO:0036294)	3/73	0.00839819	0.254536	BNIP3L;FAM162A;BNIP3
Positive Regulation Of Release Of Cytochrome C From Mitochondria (GO:0090200)	2/25	0.00886901	0.254536	FAM162A;BNIP3
Ventricular Septum Morphogenesis (GO:0060412)	2/27	0.0103002	0.254536	SMAD4;SLIT2
Vesicle Coating (GO:0006901)	2/28	0.0110516	0.254536	TRAPPC12;TRAPPC13
Negative Regulation Of Cytoskeleton Organization (GO:0051494)	2/28	0.0110516	0.254536	SMAD4;SLIT2
Regulation Of Macrophage Derived Foam Cell Differentiation (GO:0010743)	2/30	0.0126244	0.254536	ITGB3;LCP1
Regulation Of Protein Autophosphorylation (GO:0031952)	2/31	0.0134452	0.254536	RAP2A;ENPP1
Triglyceride Homeostasis (GO:0070328)	2/31	0.0134452	0.254536	ANGPTL4;LCP1
Negative Chemotaxis (GO:0050919)	2/31	0.0134452	0.254536	ITGB3;SLIT2
Mitochondrion Organization (GO:0007005)	4/162	0.0139056	0.254536	BNIP3L;BNIP3;AKT3;MTFR1L
Negative Regulation Of Cell Migration (GO:0030336)	4/163	0.0141943	0.254536	RAP2A;CYP1B1;TIMP1;SLIT2
Proteoglycan Biosynthetic Process (GO:0030166)	2/32	0.0142887	0.254536	EXT2;B4GALT7
Positive Regulation Of Protein Dephosphorylation (GO:0035307)	2/33	0.0151545	0.254536	SMPD1;ITGA1
rRNA Metabolic Process (GO:0016072)	3/91	0.0152398	0.254536	POP4;LYAR;RRP9
Positive Regulation Of RNA Splicing (GO:0033120)	2/36	0.0178832	0.254536	TRA2B;HABP4
Monocarboxylic Acid Metabolic Process (GO:0032787)	3/97	0.0180489	0.254536	PCCB;LCP1;LDHAL6B
Aortic Valve Morphogenesis (GO:0003180)	2/37	0.0188355	0.254536	ELN;SLIT2
Regulation Of Ossification (GO:0030278)	2/37	0.0188355	0.254536	ENPP1;DKK1
Ventricular Septum Development (GO:0003281)	2/37	0.0188355	0.254536	SMAD4;SLIT2
Mitochondrion Disassembly (GO:0061726)	2/37	0.0188355	0.254536	BNIP3;WDR45
ncRNA Processing (GO:0034470)	3/100	0.0195542	0.254536	POP4;LYAR;RRP9
rRNA Processing (GO:0006364)	3/101	0.020071	0.254536	POP4;LYAR;RRP9
Regulation Of RNA Splicing (GO:0043484)	3/102	0.0205952	0.254536	TRA2B;HABP4;SRSF10
Odontogenesis (GO:0042476)	2/39	0.0208029	0.254536	COL1A1;COL1A2
Aortic Valve Development (GO:0003176)	2/40	0.0218173	0.254536	ELN;SLIT2
O-glycan Processing (GO:0016266)	2/41	0.022852	0.254536	GALNT5;GALNT10
Regulation Of Release Of Cytochrome C From Mitochondria (GO:0090199)	2/41	0.022852	0.254536	FAM162A;BNIP3
Glycerophospholipid Biosynthetic Process (GO:0046474)	3/108	0.0238984	0.254536	PTDSS1;LPCAT2;HDHD5
Regulation Of Cell-Substrate Adhesion (GO:0010810)	2/44	0.0260743	0.254536	BST1;FBLN2
Negative Regulation Of Lamellipodium Organization (GO:1902744)	1/5	0.0281796	0.254536	SLIT2
Negative Regulation Of Lipoprotein Lipase Activity (GO:0051005)	1/5	0.0281796	0.254536	ANGPTL4
Negative Regulation Of Monocyte Chemotaxis (GO:0090027)	1/5	0.0281796	0.254536	SLIT2
PML Body Organization (GO:0030578)	1/5	0.0281796	0.254536	HABP4
Aminophospholipid Transport (GO:0015917)	1/5	0.0281796	0.254536	TMEM30A
Negative Regulation Of Trophoblast Cell Migration (GO:1901164)	1/5	0.0281796	0.254536	TIMP1
Regulation Of Non-Motile Cilium Assembly (GO:1902855)	1/5	0.0281796	0.254536	CEP135
Regulation Of Post-Transcriptional Gene Silencing By RNA (GO:1900368)	1/5	0.0281796	0.254536	XPO5
Cell Junction Disassembly (GO:0150146)	1/5	0.0281796	0.254536	DKK1
Regulation Of Retinal Ganglion Cell Axon Guidance (GO:0090259)	1/5	0.0281796	0.254536	SLIT2
Phagosome Acidification (GO:0090383)	1/5	0.0281796	0.254536	SLC4A7
Regulation Of Superoxide Metabolic Process (GO:0090322)	1/5	0.0281796	0.254536	BST1
Positive Regulation Of Wnt Signaling Pathway, Planar Cell Polarity Pathway (GO:2000096)	1/5	0.0281796	0.254536	DKK1
Response To Heparin (GO:0071503)	1/5	0.0281796	0.254536	SLIT2
Detection Of Virus (GO:0009597)	1/5	0.0281796	0.254536	RIGI
Retinal Ganglion Cell Axon Guidance (GO:0031290)	1/5	0.0281796	0.254536	SLIT2
Positive Regulation Of Cholesterol Storage (GO:0010886)	1/5	0.0281796	0.254536	LCP1
Short-Chain Fatty Acid Catabolic Process (GO:0019626)	1/5	0.0281796	0.254536	PCCB
snRNA Modification (GO:0040031)	1/5	0.0281796	0.254536	NOP10
Positive Regulation Of Podosome Assembly (GO:0071803)	1/5	0.0281796	0.254536	LCP1
Inner Ear Auditory Receptor Cell Differentiation (GO:0042491)	1/5	0.0281796	0.254536	SLC4A7
Positive Regulation Of Tau-Protein Kinase Activity (GO:1902949)	1/5	0.0281796	0.254536	DKK1
Negative Regulation Of Chemokine-Mediated Signaling Pathway (GO:0070100)	1/5	0.0281796	0.254536	SLIT2
Response To Glucose (GO:0009749)	2/46	0.0283188	0.254536	TRA2B;LCP1
Epithelial Cell Migration (GO:0010631)	2/46	0.0283188	0.254536	SMAD4;CYP1B1
Negative Regulation Of Cellular Metabolic Process (GO:0031324)	2/46	0.0283188	0.254536	ITGB3;AKT3
Positive Regulation Of Epithelial To Mesenchymal Transition (GO:0010718)	2/47	0.0294691	0.254536	COL1A1;SMAD4
Epithelial To Mesenchymal Transition (GO:0001837)	2/47	0.0294691	0.254536	SMAD4;SLC39A10
Regulation Of Small GTPase Mediated Signal Transduction (GO:0051056)	3/118	0.0300036	0.254536	RABL3;ARHGEF10L;SLIT2
Cellular Response To Mechanical Stimulus (GO:0071260)	2/48	0.0306378	0.254536	BNIP3;HABP4
Positive Regulation Of Angiogenesis (GO:0045766)	3/119	0.0306552	0.254536	S100A1;CYP1B1;ANGPTL4
Autophagy Of Mitochondrion (GO:0000422)	2/49	0.0318247	0.254536	BNIP3;WDR45
Intracellular Iron Ion Homeostasis (GO:0006879)	2/50	0.0330295	0.254536	SMAD4;CCDC115
Negative Regulation Of Low-Density Lipoprotein Receptor Activity (GO:1905598)	1/6	0.0337203	0.254536	ITGB3
Negative Regulation Of Membrane Protein Ectodomain Proteolysis (GO:0051045)	1/6	0.0337203	0.254536	TIMP1
RIG-I Signaling Pathway (GO:0039529)	1/6	0.0337203	0.254536	RIGI
SMAD Protein Complex Assembly (GO:0007183)	1/6	0.0337203	0.254536	SMAD4
Regulation Of Metallopeptidase Activity (GO:1905048)	1/6	0.0337203	0.254536	TIMP1
Neuron Projection Extension Involved In Neuron Projection Guidance (GO:1902284)	1/6	0.0337203	0.254536	SLIT2
Atrioventricular Valve Formation (GO:0003190)	1/6	0.0337203	0.254536	SMAD4
Axon Extension Involved In Axon Guidance (GO:0048846)	1/6	0.0337203	0.254536	SLIT2
Regulation Of Transforming Growth Factor Beta2 Production (GO:0032909)	1/6	0.0337203	0.254536	SMAD4
Positive Regulation Of B Cell Receptor Signaling Pathway (GO:0050861)	1/6	0.0337203	0.254536	SLC39A10
Response To Increased Oxygen Levels (GO:0036296)	1/6	0.0337203	0.254536	CCDC115
Positive Regulation Of Chemokine (C-X-C Motif) Ligand 2 Production (GO:2000343)	1/6	0.0337203	0.254536	LCP1
Short-Chain Fatty Acid Metabolic Process (GO:0046459)	1/6	0.0337203	0.254536	PCCB
Smooth Muscle Cell Migration (GO:0014909)	1/6	0.0337203	0.254536	ITGB3
Negative Regulation Of Cardiocyte Differentiation (GO:1905208)	1/6	0.0337203	0.254536	DKK1
Negative Regulation Of Growth (GO:0045926)	3/124	0.0340245	0.254536	SMAD4;ENPP1;SLIT2
RNA Modification (GO:0009451)	2/51	0.034252	0.254536	DTWD1;NOP10
Negative Regulation Of Cell Growth (GO:0030308)	3/125	0.0347206	0.254536	SMAD4;ENPP1;SLIT2
Supramolecular Fiber Organization (GO:0097435)	5/316	0.0347814	0.254536	COL1A1;COL1A2;CDC42EP2;CYP1B1;B4GALT7
Positive Regulation Of B Cell Activation (GO:0050871)	2/52	0.035492	0.254536	BST1;TRAPPC13
Mesenchymal Cell Differentiation (GO:0048762)	2/54	0.0380233	0.254536	SMAD4;SLC39A10
Regulation Of Chemokine-Mediated Signaling Pathway (GO:0070099)	1/7	0.0392297	0.254536	SLIT2
Negative Regulation Of Glucose Import (GO:0046325)	1/7	0.0392297	0.254536	ENPP1
Negative Regulation Of Mitochondrial Fusion (GO:0010637)	1/7	0.0392297	0.254536	BNIP3
Negative Regulation Of Muscle Hypertrophy (GO:0014741)	1/7	0.0392297	0.254536	SMAD4
Cellular Modified Amino Acid Biosynthetic Process (GO:0042398)	1/7	0.0392297	0.254536	PTDSS1
Platelet Activating Factor Metabolic Process (GO:0046469)	1/7	0.0392297	0.254536	LPCAT2
Tooth Mineralization (GO:0034505)	1/7	0.0392297	0.254536	COL1A1
Very-Low-Density Lipoprotein Particle Remodeling (GO:0034372)	1/7	0.0392297	0.254536	LCP1
Heparan Sulfate Proteoglycan Biosynthetic Process, Polysaccharide Chain Biosynthetic Process (GO:0015014)	1/7	0.0392297	0.254536	EXT2
Hyperosmotic Response (GO:0006972)	1/7	0.0392297	0.254536	ICOSLG
Lactate Metabolic Process (GO:0006089)	1/7	0.0392297	0.254536	LDHAL6B
Preassembly Of GPI Anchor In ER Membrane (GO:0016254)	1/7	0.0392297	0.254536	PIGG
rRNA Pseudouridine Synthesis (GO:0031118)	1/7	0.0392297	0.254536	NOP10
Natural Killer Cell Differentiation (GO:0001779)	1/7	0.0392297	0.254536	RABL3
Protein-Containing Complex Assembly (GO:0065003)	5/328	0.0398023	0.254536	SRP19;SMAD4;ARL6;TRAPPC12;DNAAF10
Negative Regulation Of Cell Motility (GO:2000146)	3/133	0.0405531	0.254536	RAP2A;CYP1B1;SLIT2
Positive Regulation Of Interleukin-1 Beta Production (GO:0032731)	2/57	0.0419454	0.254536	PANX1;LCP1
Positive Regulation Of Mitochondrion Organization (GO:0010822)	2/58	0.0432852	0.254536	FAM162A;BNIP3
Negative Regulation Of Multicellular Organismal Process (GO:0051241)	4/231	0.0432954	0.254536	PROCR;TIMP1;DKK1;ASB1
Protein Localization To Organelle (GO:0033365)	3/137	0.0436436	0.254536	COL1A1;TMEM30A;ARL6
Aerobic Respiration (GO:0009060)	2/59	0.0446408	0.254536	NDUFB1;MTFR1L
Negative Regulation Of Lipase Activity (GO:0060192)	1/8	0.044708	0.254536	ANGPTL4
Negative Regulation Of Membrane Potential (GO:0045837)	1/8	0.044708	0.254536	BNIP3
Actin Filament Network Formation (GO:0051639)	1/8	0.044708	0.254536	LCP1
Regulation Of Podosome Assembly (GO:0071801)	1/8	0.044708	0.254536	LCP1
Positive Regulation Of Dendritic Cell Cytokine Production (GO:0002732)	1/8	0.044708	0.254536	RIGI
Synapse Pruning (GO:0098883)	1/8	0.044708	0.254536	DKK1
Triglyceride-Rich Lipoprotein Particle Remodeling (GO:0034370)	1/8	0.044708	0.254536	LCP1
Inner Ear Receptor Cell Development (GO:0060119)	1/8	0.044708	0.254536	SLC4A7
Positive Regulation Of Sequestering Of Triglyceride (GO:0010890)	1/8	0.044708	0.254536	LCP1
Intermembrane Lipid Transfer (GO:0120009)	1/8	0.044708	0.254536	BLTP3B
Mesodermal Cell Differentiation (GO:0048333)	1/8	0.044708	0.254536	ITGB3
Mitochondrial Fragmentation Involved In Apoptotic Process (GO:0043653)	1/8	0.044708	0.254536	BNIP3
Multi-Pass Transmembrane Protein Insertion Into ER Membrane (GO:0160063)	1/8	0.044708	0.254536	NOMO1
Regulation Of Wnt Signaling Pathway, Planar Cell Polarity Pathway (GO:2000095)	1/8	0.044708	0.254536	DKK1
Regulation Of Cell Killing (GO:0031341)	1/8	0.044708	0.254536	CD59
Negative Regulation Of Peptidase Activity (GO:0010466)	2/60	0.0460121	0.254536	SERPINF1;TIMP1
Regulation Of Pathway-Restricted SMAD Protein Phosphorylation (GO:0060393)	2/61	0.0473988	0.254536	SMAD4;DKK1
Positive Regulation Of Organelle Assembly (GO:1902117)	2/61	0.0473988	0.254536	LCP1;WDR45
Glycerophospholipid Metabolic Process (GO:0006650)	2/62	0.0488006	0.254536	HDHD5;PIGG
Protein Lipidation (GO:0006497)	2/62	0.0488006	0.254536	WDR45;PIGG
Ras Protein Signal Transduction (GO:0007265)	3/144	0.049327	0.254536	RAP2A;COL1A2;RALGPS2
Regulation Of Complement Activation (GO:0030449)	1/9	0.0501554	0.254536	CD59
Regulation Of Complement-Dependent Cytotoxicity (GO:1903659)	1/9	0.0501554	0.254536	CD59
Negative Regulation Of Leukocyte Migration (GO:0002686)	1/9	0.0501554	0.254536	SLIT2
Negative Regulation Of Lipid Localization (GO:1905953)	1/9	0.0501554	0.254536	ITGB3
Negative Regulation Of Protein Autophosphorylation (GO:0031953)	1/9	0.0501554	0.254536	ENPP1
Aminoglycan Metabolic Process (GO:0006022)	1/9	0.0501554	0.254536	B4GALT7
Biomineral Tissue Development (GO:0031214)	1/9	0.0501554	0.254536	COL1A1
Regulation Of Protein Lipidation (GO:1903059)	1/9	0.0501554	0.254536	RABL3
Regulation Of Tau-Protein Kinase Activity (GO:1902947)	1/9	0.0501554	0.254536	DKK1
Cellular Response To Oxygen Levels (GO:0071453)	1/9	0.0501554	0.254536	CCDC115
Response To Type I Interferon (GO:0034340)	1/9	0.0501554	0.254536	SMPD1
Ether Lipid Biosynthetic Process (GO:0008611)	1/9	0.0501554	0.254536	LPCAT2
Positive Regulation Of Vascular Endothelial Growth Factor Receptor Signaling Pathway (GO:0030949)	1/9	0.0501554	0.254536	ITGB3
Motor Neuron Axon Guidance (GO:0008045)	1/9	0.0501554	0.254536	SLIT2
Muscle Cell Migration (GO:0014812)	1/9	0.0501554	0.254536	ITGB3
Negative Regulation Of Cell Adhesion Mediated By Integrin (GO:0033629)	1/9	0.0501554	0.254536	CYP1B1
Regulation Of Cardiac Muscle Cell Differentiation (GO:2000725)	1/9	0.0501554	0.254536	DKK1
Regulation Of Cellular Extravasation (GO:0002691)	1/9	0.0501554	0.254536	BST1
Positive Regulation Of Interleukin-1 Production (GO:0032732)	2/64	0.0516491	0.254536	PANX1;LCP1
Negative Regulation Of Cell Death (GO:0060548)	2/64	0.0516491	0.254536	BNIP3L;BNIP3
Protein Glycosylation (GO:0006486)	3/147	0.0518684	0.254536	GALNT5;B4GALT7;GALNT10
Defense Response To Symbiont (GO:0140546)	3/148	0.0527294	0.254536	BNIP3L;BNIP3;RIGI
RNA Export From Nucleus (GO:0006405)	2/65	0.0530953	0.254536	XPO5;SMG5
Fatty Acid Biosynthetic Process (GO:0006633)	2/65	0.0530953	0.254536	LCP1;HACD2
Negative Regulation Of Protein Phosphorylation (GO:0001933)	3/149	0.0535974	0.254536	ENPP1;SLIT2;DKK1
Negative Regulation Of Endopeptidase Activity (GO:0010951)	2/66	0.0545558	0.254536	SERPINF1;TIMP1
Regulation Of Coagulation (GO:0050818)	1/10	0.0555719	0.254536	PROCR
Negative Regulation Of Hemostasis (GO:1900047)	1/10	0.0555719	0.254536	THBD
Rap Protein Signal Transduction (GO:0032486)	1/10	0.0555719	0.254536	RAP2A
SRP-dependent Cotranslational Protein Targeting To Membrane (GO:0006614)	1/10	0.0555719	0.254536	SRP19
Regulation Of Lipid Transport (GO:0032368)	1/10	0.0555719	0.254536	ITGB3
Angiogenesis Involved In Wound Healing (GO:0060055)	1/10	0.0555719	0.254536	ITGB3
Nucleoside Triphosphate Metabolic Process (GO:0009141)	1/10	0.0555719	0.254536	ENPP1
Omega-Hydroxylase P450 Pathway (GO:0097267)	1/10	0.0555719	0.254536	CYP1B1
Cellular Response To UV-A (GO:0071492)	1/10	0.0555719	0.254536	TIMP1
Cellular Response To Increased Oxygen Levels (GO:0036295)	1/10	0.0555719	0.254536	CCDC115
Establishment Of Epithelial Cell Apical/Basal Polarity (GO:0045198)	1/10	0.0555719	0.254536	RAP2A
Positive Regulation Of Lipid Localization (GO:1905954)	1/10	0.0555719	0.254536	LCP1
Positive Regulation Of Non-Canonical Wnt Signaling Pathway (GO:2000052)	1/10	0.0555719	0.254536	DKK1
Positive Regulation Of Phospholipid Transport (GO:2001140)	1/10	0.0555719	0.254536	TMEM30A
Positive Regulation Of Post-Transcriptional Gene Silencing By RNA (GO:1900370)	1/10	0.0555719	0.254536	XPO5
Protein Localization To Endosome (GO:0036010)	1/10	0.0555719	0.254536	TMEM30A
Protein Prenylation (GO:0018342)	1/10	0.0555719	0.254536	FNTB
Muscle Filament Sliding (GO:0030049)	1/10	0.0555719	0.254536	MYL6B
tRNA Modification (GO:0006400)	2/67	0.0560305	0.254536	DTWD1;URM1
Skin Development (GO:0043588)	2/68	0.057519	0.254536	COL1A1;COL1A2
Ribosome Biogenesis (GO:0042254)	3/155	0.0589488	0.254536	POP4;LYAR;RRP9
Regulation Of Endopeptidase Activity (GO:0052548)	2/69	0.0590213	0.254536	SERPINF1;TIMP1
Phospholipid Metabolic Process (GO:0006644)	2/69	0.0590213	0.254536	SMPD1;LCP1
Regulation Of Actin Filament Polymerization (GO:0030833)	2/70	0.0605372	0.254536	CDC42EP2;SLIT2
Negative Regulation Of Fibrinolysis (GO:0051918)	1/11	0.0609578	0.254536	THBD
Negative Regulation Of Glucose Transmembrane Transport (GO:0010829)	1/11	0.0609578	0.254536	ENPP1
Negative Regulation Of Leukocyte Chemotaxis (GO:0002689)	1/11	0.0609578	0.254536	SLIT2
Actin Crosslink Formation (GO:0051764)	1/11	0.0609578	0.254536	LCP1
Regulation Of Mitochondrial Fusion (GO:0010635)	1/11	0.0609578	0.254536	BNIP3
Negative Regulation Of Vascular Permeability (GO:0043116)	1/11	0.0609578	0.254536	SLIT2
Nucleoside Phosphate Catabolic Process (GO:1901292)	1/11	0.0609578	0.254536	ENPP1
Regulation Of Protein Exit From Endoplasmic Reticulum (GO:0070861)	1/11	0.0609578	0.254536	TMEM30A
Regulation Of Pseudopodium Assembly (GO:0031272)	1/11	0.0609578	0.254536	CDC42EP2
Erythrocyte Development (GO:0048821)	1/11	0.0609578	0.254536	LYAR
Telomere Maintenance In Response To DNA Damage (GO:0043247)	1/11	0.0609578	0.254536	TRAPPC13
Positive Regulation Of Protein Exit From Endoplasmic Reticulum (GO:0070863)	1/11	0.0609578	0.254536	TMEM30A
Positive Regulation Of Pseudopodium Assembly (GO:0031274)	1/11	0.0609578	0.254536	CDC42EP2
Intrinsic Apoptotic Signaling Pathway In Response To Oxidative Stress (GO:0008631)	1/11	0.0609578	0.254536	CYP1B1
Melanocyte Differentiation (GO:0030318)	1/11	0.0609578	0.254536	ENPP1
Regulation Of Adipose Tissue Development (GO:1904177)	1/11	0.0609578	0.254536	LCP1
Negative Regulation Of Supramolecular Fiber Organization (GO:1902904)	2/71	0.0620663	0.254536	SMAD4;SLIT2
Transforming Growth Factor Beta Receptor Signaling Pathway (GO:0007179)	2/72	0.0636086	0.254536	SMAD4;COL1A2
Protein Targeting To Membrane (GO:0006612)	2/72	0.0636086	0.254536	SRP19;ARL6
Regulation Of Protein Phosphorylation (GO:0001932)	4/265	0.065164	0.254536	BST1;RAP2A;ITGB3;SLIT2
Regulation Of Chemokine (C-X-C Motif) Ligand 2 Production (GO:2000341)	1/12	0.0663133	0.254536	LCP1
Negative Regulation Of Macrophage Derived Foam Cell Differentiation (GO:0010745)	1/12	0.0663133	0.254536	ITGB3
Negative Regulation Of Mononuclear Cell Migration (GO:0071676)	1/12	0.0663133	0.254536	SLIT2
Actin-Myosin Filament Sliding (GO:0033275)	1/12	0.0663133	0.254536	MYL6B
Nuclear Body Organization (GO:0030575)	1/12	0.0663133	0.254536	HABP4
Phosphate Ion Homeostasis (GO:0055062)	1/12	0.0663133	0.254536	ENPP1
Phosphatidylcholine Acyl-Chain Remodeling (GO:0036151)	1/12	0.0663133	0.254536	LPCAT2
Polysaccharide Biosynthetic Process (GO:0000271)	1/12	0.0663133	0.254536	EXT2
Positive Regulation By Symbiont Of Entry Into Host (GO:0075294)	1/12	0.0663133	0.254536	SMPD1
Sphingomyelin Metabolic Process (GO:0006684)	1/12	0.0663133	0.254536	SMPD1
Positive Regulation Of Histone H3-K4 Methylation (GO:0051571)	1/12	0.0663133	0.254536	SMAD4
Fatty Acid Elongation (GO:0030497)	1/12	0.0663133	0.254536	HACD2
Triglyceride Catabolic Process (GO:0019433)	1/12	0.0663133	0.254536	LCP1
Positive Regulation Of Myeloid Leukocyte Mediated Immunity (GO:0002888)	1/12	0.0663133	0.254536	RIGI
Very Long-Chain Fatty Acid Biosynthetic Process (GO:0042761)	1/12	0.0663133	0.254536	HACD2
Positive Regulation Of Vascular Endothelial Cell Proliferation (GO:1905564)	1/12	0.0663133	0.254536	AKT3
Positive Regulation Of Viral Entry Into Host Cell (GO:0046598)	1/12	0.0663133	0.254536	SMPD1
Protein Insertion Into Mitochondrial Inner Membrane (GO:0045039)	1/12	0.0663133	0.254536	TIMM29
Pseudouridine Synthesis (GO:0001522)	1/12	0.0663133	0.254536	NOP10
Negative Regulation Of Cardiac Muscle Hypertrophy (GO:0010614)	1/12	0.0663133	0.254536	SMAD4
Negative Regulation Of Complement Activation (GO:0045916)	1/12	0.0663133	0.254536	CD59
Regulation Of Fat Cell Differentiation (GO:0045598)	2/75	0.0683123	0.254536	ENPP1;LCP1
Positive Regulation Of Neurogenesis (GO:0050769)	2/75	0.0683123	0.254536	SERPINF1;SLIT2
Positive Regulation Of Interleukin-6 Production (GO:0032755)	2/76	0.0699052	0.254536	LCP1;RIGI
Regulation Of Cytokine Production (GO:0001817)	3/167	0.0703724	0.254536	ICOSLG;RIGI;ASB1
Positive Regulation Of Endothelial Cell Proliferation (GO:0001938)	2/77	0.0715102	0.254536	ITGB3;AKT3
Sphingolipid Biosynthetic Process (GO:0030148)	2/77	0.0715102	0.254536	SMPD1;HACD2
Monoatomic Cation Homeostasis (GO:0055080)	2/77	0.0715102	0.254536	SLC39A6;SLC39A10
Regulation Of Humoral Immune Response (GO:0002920)	1/13	0.0716385	0.254536	CD59
Regulation Of Immune Effector Process (GO:0002697)	1/13	0.0716385	0.254536	CD59
T Cell Differentiation In Thymus (GO:0033077)	1/13	0.0716385	0.254536	RABL3
Regulation Of Leukocyte Migration (GO:0002685)	1/13	0.0716385	0.254536	BST1
Cardiac Left Ventricle Morphogenesis (GO:0003214)	1/13	0.0716385	0.254536	SMAD4
Regulation Of Trophoblast Cell Migration (GO:1901163)	1/13	0.0716385	0.254536	TIMP1
Response To UV-A (GO:0070141)	1/13	0.0716385	0.254536	TIMP1
Cotranslational Protein Targeting To Membrane (GO:0006613)	1/13	0.0716385	0.254536	SRP19
Secondary Palate Development (GO:0062009)	1/13	0.0716385	0.254536	SMAD4
Positive Regulation Of Double-Strand Break Repair Via Nonhomologous End Joining (GO:2001034)	1/13	0.0716385	0.254536	TRAPPC13
Positive Regulation Of Granulocyte Macrophage Colony-Stimulating Factor Production (GO:0032725)	1/13	0.0716385	0.254536	RIGI
Spliceosomal tri-snRNP Complex Assembly (GO:0000244)	1/13	0.0716385	0.254536	SRSF10
Interleukin-6-Mediated Signaling Pathway (GO:0070102)	1/13	0.0716385	0.254536	SMAD4
Intracellular Potassium Ion Homeostasis (GO:0030007)	1/13	0.0716385	0.254536	KCNMA1
Protein Localization To Phagophore Assembly Site (GO:0034497)	1/13	0.0716385	0.254536	WDR45
Microvillus Organization (GO:0032528)	1/13	0.0716385	0.254536	RAP2A
Mitochondrial Fission (GO:0000266)	1/13	0.0716385	0.254536	MTFR1L
Purine Ribonucleoside Bisphosphate Metabolic Process (GO:0034035)	1/13	0.0716385	0.254536	ENPP1
Negative Regulation Of Bone Mineralization (GO:0030502)	1/13	0.0716385	0.254536	ENPP1
Negative Regulation Of Cell Activation (GO:0050866)	1/13	0.0716385	0.254536	THBD
Cellular Response To Nutrient Levels (GO:0031669)	2/78	0.0731272	0.254536	LCP1;WDR45
Positive Regulation Of Tumor Necrosis Factor Production (GO:0032760)	2/78	0.0731272	0.254536	LCP1;RIGI
Cellular Response To UV (GO:0034644)	2/79	0.074756	0.254536	SMPD1;TIMP1
Positive Regulation Of Endocytosis (GO:0045807)	2/79	0.074756	0.254536	SMPD1;LYAR
Wound Healing (GO:0042060)	2/80	0.0763964	0.254536	ITGB3;SMPD1
Regulation Of Cholesterol Storage (GO:0010885)	1/14	0.0769336	0.254536	LCP1
Regulation Of Establishment Of Protein Localization (GO:0070201)	1/14	0.0769336	0.254536	CEP135
Negative Regulation Of mRNA Splicing, Via Spliceosome (GO:0048025)	1/14	0.0769336	0.254536	SRSF10
Regulation Of Histone H3-K4 Methylation (GO:0051569)	1/14	0.0769336	0.254536	SMAD4
Negative Regulation Of Smooth Muscle Cell Migration (GO:0014912)	1/14	0.0769336	0.254536	SLIT2
Blood Coagulation, Fibrin Clot Formation (GO:0072378)	1/14	0.0769336	0.254536	THBD
Regulation Of Phosphate Metabolic Process (GO:0019220)	1/14	0.0769336	0.254536	SMG5
Regulation Of Sequestering Of Triglyceride (GO:0010889)	1/14	0.0769336	0.254536	LCP1
Cellular Response To Exogenous dsRNA (GO:0071360)	1/14	0.0769336	0.254536	RIGI
Polarized Epithelial Cell Differentiation (GO:0030859)	1/14	0.0769336	0.254536	RAP2A
Regulation Of Vesicle Size (GO:0097494)	1/14	0.0769336	0.254536	RAB22A
Smooth Muscle Contraction (GO:0006939)	1/14	0.0769336	0.254536	APBB1
Establishment Of Apical/Basal Cell Polarity (GO:0035089)	1/14	0.0769336	0.254536	RAP2A
Establishment Of Chromosome Localization (GO:0051303)	1/14	0.0769336	0.254536	TRAPPC12
Positive Regulation Of Histone Acetylation (GO:0035066)	1/14	0.0769336	0.254536	SMAD4
Positive Regulation Of Protein-Containing Complex Disassembly (GO:0043243)	1/14	0.0769336	0.254536	BNIP3
Positive Regulation Of Response To Cytokine Stimulus (GO:0060760)	1/14	0.0769336	0.254536	RIGI
Positive Regulation Of Telomerase RNA Localization To Cajal Body (GO:1904874)	1/14	0.0769336	0.254536	NOP10
Positive Regulation Of Transcription From RNA Polymerase II Promoter Involved In Cellular Response To Chemical Stimulus (GO:1901522)	1/14	0.0769336	0.254536	SMAD4
Lipoprotein Biosynthetic Process (GO:0042158)	1/14	0.0769336	0.254536	WDR45
Protein Activation Cascade (GO:0072376)	1/14	0.0769336	0.254536	THBD
Microvillus Assembly (GO:0030033)	1/14	0.0769336	0.254536	RAP2A
Regulation Of Bone Remodeling (GO:0046850)	1/14	0.0769336	0.254536	ITGB3
Regulation Of Cell Fate Specification (GO:0042659)	1/14	0.0769336	0.254536	DKK1
Cellular Response To Organic Substance (GO:0071310)	2/82	0.0797113	0.254536	CYP1B1;SLIT2
Positive Regulation Of Tumor Necrosis Factor Superfamily Cytokine Production (GO:1903557)	2/82	0.0797113	0.254536	LCP1;RIGI
Regulation Of Epithelial To Mesenchymal Transition (GO:0010717)	2/83	0.0813855	0.254536	COL1A1;SMAD4
3'-Phosphoadenosine 5'-Phosphosulfate Metabolic Process (GO:0050427)	1/15	0.0821987	0.254536	ENPP1
Regulation Of Dephosphorylation (GO:0035303)	1/15	0.0821987	0.254536	SMG5
Negative Regulation Of mRNA Processing (GO:0050686)	1/15	0.0821987	0.254536	SRSF10
Regulation Of Granulocyte Macrophage Colony-Stimulating Factor Production (GO:0032645)	1/15	0.0821987	0.254536	RIGI
Negative Regulation Of Platelet Activation (GO:0010544)	1/15	0.0821987	0.254536	THBD
Regulation Of Isotype Switching (GO:0045191)	1/15	0.0821987	0.254536	TRAPPC13
Regulation Of Lipoprotein Lipase Activity (GO:0051004)	1/15	0.0821987	0.254536	ANGPTL4
Nitric Oxide Biosynthetic Process (GO:0006809)	1/15	0.0821987	0.254536	CYP1B1
Branched-Chain Amino Acid Metabolic Process (GO:0009081)	1/15	0.0821987	0.254536	PCCB
Phagosome Maturation (GO:0090382)	1/15	0.0821987	0.254536	SLC4A7
Epiboly Involved In Wound Healing (GO:0090505)	1/15	0.0821987	0.254536	LCP1
Sphingolipid Catabolic Process (GO:0030149)	1/15	0.0821987	0.254536	SMPD1
Positive Regulation Of Immunoglobulin Mediated Immune Response (GO:0002891)	1/15	0.0821987	0.254536	TRAPPC13
Positive Regulation Of Isotype Switching (GO:0045830)	1/15	0.0821987	0.254536	TRAPPC13
tRNA Wobble Base Modification (GO:0002097)	1/15	0.0821987	0.254536	URM1
tRNA Wobble Uridine Modification (GO:0002098)	1/15	0.0821987	0.254536	URM1
Gas Transport (GO:0015669)	1/15	0.0821987	0.254536	CYGB
Positive Regulation Of Sprouting Angiogenesis (GO:1903672)	1/15	0.0821987	0.254536	S100A1
miRNA Metabolic Process (GO:0010586)	1/15	0.0821987	0.254536	XPO5
Regulation Of Interleukin-1 Beta Production (GO:0032651)	2/84	0.0830705	0.254536	PANX1;LCP1
RNA Splicing, Via Transesterification Reactions With Bulged Adenosine As Nucleophile (GO:0000377)	3/180	0.083782	0.254536	TRA2B;DDX41;SRSF10
Nuclear-Transcribed mRNA Catabolic Process (GO:0000956)	2/85	0.0847662	0.254536	SAMD4A;SMG5
Cellular Respiration (GO:0045333)	2/85	0.0847662	0.254536	NDUFB1;MTFR1L
Positive Regulation Of Endothelial Cell Migration (GO:0010595)	2/85	0.0847662	0.254536	ITGB3;AKT3
Positive Regulation Of Protein Localization (GO:1903829)	2/85	0.0847662	0.254536	CEP135;TRAPPC12
Integrin-Mediated Signaling Pathway (GO:0007229)	2/85	0.0847662	0.254536	ITGB3;ITGA1
Negative Regulation Of Binding (GO:0051100)	2/86	0.0864725	0.254536	HABP4;DKK1
Negative Regulation Of Cellular Process (GO:0048523)	6/537	0.0868211	0.254536	SMAD4;ITGA1;CYP1B1;ENPP1;SLIT2;TP53I11
Regulation Of Fibrinolysis (GO:0051917)	1/16	0.0874341	0.254536	THBD
Activin Receptor Signaling Pathway (GO:0032924)	1/16	0.0874341	0.254536	SMAD4
Nitric Oxide Metabolic Process (GO:0046209)	1/16	0.0874341	0.254536	CYP1B1
Nuclear Chromosome Segregation (GO:0098813)	1/16	0.0874341	0.254536	TRAPPC12
Regulation Of Response To Cytokine Stimulus (GO:0060759)	1/16	0.0874341	0.254536	RIGI
Cellular Response To Fatty Acid (GO:0071398)	1/16	0.0874341	0.254536	LCP1
Regulation Of Transforming Growth Factor Beta Production (GO:0071634)	1/16	0.0874341	0.254536	SMAD4
Positive Regulation Of Autophagosome Assembly (GO:2000786)	1/16	0.0874341	0.254536	WDR45
Retinal Metabolic Process (GO:0042574)	1/16	0.0874341	0.254536	CYP1B1
Positive Regulation Of Myeloid Leukocyte Cytokine Production Involved In Immune Response (GO:0061081)	1/16	0.0874341	0.254536	RIGI
Protein Kinase A Signaling (GO:0010737)	1/16	0.0874341	0.254536	LCP1
Mesonephric Tubule Development (GO:0072164)	1/16	0.0874341	0.254536	SLIT2
Regulation Of B Cell Receptor Signaling Pathway (GO:0050855)	1/16	0.0874341	0.254536	SLC39A10
Regulation Of Golgi Organization (GO:1903358)	1/16	0.0874341	0.254536	ARMH3
Regulation Of Endothelial Cell Migration (GO:0010594)	2/88	0.089916	0.255148	ITGB3;SLIT2
Regulation Of Leukocyte Chemotaxis (GO:0002688)	1/17	0.0926399	0.255148	SLIT2
Negative Regulation Of Striated Muscle Cell Differentiation (GO:0051154)	1/17	0.0926399	0.255148	DKK1
Cell Migration Involved In Sprouting Angiogenesis (GO:0002042)	1/17	0.0926399	0.255148	SLIT2
Cellular Response To dsRNA (GO:0071359)	1/17	0.0926399	0.255148	RIGI
Regulation Of Telomerase RNA Localization To Cajal Body (GO:1904872)	1/17	0.0926399	0.255148	NOP10
Regulation Of Telomere Maintenance Via Telomere Lengthening (GO:1904356)	1/17	0.0926399	0.255148	SMG5
Positive Regulation Of SMAD Protein Signal Transduction (GO:0060391)	1/17	0.0926399	0.255148	SMAD4
Epoxygenase P450 Pathway (GO:0019373)	1/17	0.0926399	0.255148	CYP1B1
Extracellular Matrix Assembly (GO:0085029)	1/17	0.0926399	0.255148	ELN
Positive Regulation Of Macrophage Derived Foam Cell Differentiation (GO:0010744)	1/17	0.0926399	0.255148	LCP1
Positive Regulation Of Nitric-Oxide Synthase Activity (GO:0051000)	1/17	0.0926399	0.255148	S100A1
Intracellular Zinc Ion Homeostasis (GO:0006882)	1/17	0.0926399	0.255148	SLC39A6
Long-Chain fatty-acyl-CoA Biosynthetic Process (GO:0035338)	1/17	0.0926399	0.255148	HACD2
Membrane Lipid Metabolic Process (GO:0006643)	1/17	0.0926399	0.255148	CYP1B1
Purine-Containing Compound Biosynthetic Process (GO:0072522)	1/17	0.0926399	0.255148	SLC4A7
rRNA Modification (GO:0000154)	1/17	0.0926399	0.255148	NOP10
ncRNA Metabolic Process (GO:0034660)	1/17	0.0926399	0.255148	XPO5
Regulation Of Peptidyl-Tyrosine Phosphorylation (GO:0050730)	2/90	0.0933995	0.255148	BST1;ITGB3
Defense Response To Virus (GO:0051607)	3/189	0.0936592	0.255148	BNIP3L;BNIP3;RIGI
Negative Regulation Of Lipid Storage (GO:0010888)	1/18	0.0978162	0.255148	ITGB3
Regulation Of Mitochondrial Membrane Permeability (GO:0046902)	1/18	0.0978162	0.255148	BNIP3
Autophagy Of Nucleus (GO:0044804)	1/18	0.0978162	0.255148	WDR45
Regulation Of Vascular Endothelial Cell Proliferation (GO:1905562)	1/18	0.0978162	0.255148	AKT3
Response To Organophosphorus (GO:0046683)	1/18	0.0978162	0.255148	ENPP1
Positive Regulation Of Establishment Of Protein Localization (GO:1904951)	1/18	0.0978162	0.255148	CEP135
Ureteric Bud Development (GO:0001657)	1/18	0.0978162	0.255148	SLIT2
Positive Regulation Of Phosphoprotein Phosphatase Activity (GO:0032516)	1/18	0.0978162	0.255148	ITGA1
Lysosomal Lumen Acidification (GO:0007042)	1/18	0.0978162	0.255148	CCDC115
Melanosome Assembly (GO:1903232)	1/18	0.0978162	0.255148	HPS6
Pulmonary Valve Morphogenesis (GO:0003184)	1/18	0.0978162	0.255148	SLIT2
Negative Regulation Of ERBB Signaling Pathway (GO:1901185)	1/18	0.0978162	0.255148	ITGA1
Regulation Of Endothelial Cell Proliferation (GO:0001936)	2/93	0.0986972	0.255148	ITGB3;AKT3
Protein O-linked Glycosylation (GO:0006493)	2/93	0.0986972	0.255148	GALNT5;GALNT10
Regulation Of mRNA Splicing, Via Spliceosome (GO:0048024)	2/94	0.100482	0.255148	TRA2B;SRSF10
Sphingolipid Metabolic Process (GO:0006665)	2/94	0.100482	0.255148	SMPD1;HACD2
Vesicle Organization (GO:0016050)	2/94	0.100482	0.255148	TRAPPC13;RAB22A
Muscle Contraction (GO:0006936)	2/94	0.100482	0.255148	MYL6B;APBB1
Regulation Of Cell Migration (GO:0030334)	5/434	0.102557	0.255148	COL1A1;RAP2A;CYP1B1;SLIT2;RIGI
Golgi Vesicle Transport (GO:0048193)	3/197	0.102823	0.255148	BLTP3B;TRAPPC12;TRAPPC13
Regulation Of Cellular Response To Growth Factor Stimulus (GO:0090287)	1/19	0.102963	0.255148	SLIT2
COPII Vesicle Coating (GO:0048208)	1/19	0.102963	0.255148	TRAPPC12
Regulation Of Granulocyte Chemotaxis (GO:0071622)	1/19	0.102963	0.255148	BST1
RNA-templated DNA Biosynthetic Process (GO:0006278)	1/19	0.102963	0.255148	NOP10
Negative Regulation Of Peptidyl-Serine Phosphorylation (GO:0033137)	1/19	0.102963	0.255148	DKK1
Regulation Of Integrin-Mediated Signaling Pathway (GO:2001044)	1/19	0.102963	0.255148	TIMP1
Atrioventricular Valve Morphogenesis (GO:0003181)	1/19	0.102963	0.255148	SMAD4
Bicarbonate Transport (GO:0015701)	1/19	0.102963	0.255148	SLC4A7
Nucleotide Biosynthetic Process (GO:0009165)	1/19	0.102963	0.255148	SLC4A7
Regulation Of Protein-Containing Complex Disassembly (GO:0043244)	1/19	0.102963	0.255148	BNIP3
Regulation Of Smooth Muscle Cell Migration (GO:0014910)	1/19	0.102963	0.255148	SLIT2
Positive Regulation Of Activated T Cell Proliferation (GO:0042104)	1/19	0.102963	0.255148	ICOSLG
Cortical Actin Cytoskeleton Organization (GO:0030866)	1/19	0.102963	0.255148	LCP1
Response To Fatty Acid (GO:0070542)	1/19	0.102963	0.255148	LCP1
Positive Regulation Of Histone Methylation (GO:0031062)	1/19	0.102963	0.255148	SMAD4
Establishment Of Epithelial Cell Polarity (GO:0090162)	1/19	0.102963	0.255148	RAP2A
Telomere Maintenance Via Telomerase (GO:0007004)	1/19	0.102963	0.255148	NOP10
Positive Regulation Of Mitochondrial Fission (GO:0090141)	1/19	0.102963	0.255148	BNIP3
Vesicle Targeting, Rough ER To cis-Golgi (GO:0048207)	1/19	0.102963	0.255148	TRAPPC12
Immunoglobulin Production Involved In Immunoglobulin-Mediated Immune Response (GO:0002381)	1/19	0.102963	0.255148	TRAPPC13
Negative Regulation Of RNA Splicing (GO:0033119)	1/19	0.102963	0.255148	SRSF10
Protein Transport (GO:0015031)	4/313	0.104076	0.255969	TMEM167A;ARL6;RABL3;RAB22A
Regulation Of Macroautophagy (GO:0016241)	2/96	0.104078	0.255969	BNIP3L;BNIP3
Cellular Response To Transforming Growth Factor Beta Stimulus (GO:0071560)	2/96	0.104078	0.255969	SMAD4;COL1A2
RNA Splicing (GO:0008380)	2/98	0.107708	0.255969	TRA2B;SRSF10
Positive Regulation Of Protein-Containing Complex Assembly (GO:0031334)	2/98	0.107708	0.255969	CDC42EP2;LCP1
Negative Regulation Of Reproductive Process (GO:2000242)	1/20	0.108081	0.255969	TIMP1
Negative Regulation Of Small GTPase Mediated Signal Transduction (GO:0051058)	1/20	0.108081	0.255969	SLIT2
Ameboidal-Type Cell Migration (GO:0001667)	1/20	0.108081	0.255969	SMAD4
Nuclear-Transcribed mRNA poly(A) Tail Shortening (GO:0000289)	1/20	0.108081	0.255969	SAMD4A
Peripheral Nervous System Development (GO:0007422)	1/20	0.108081	0.255969	GSTM3
Phosphatidylserine Metabolic Process (GO:0006658)	1/20	0.108081	0.255969	PTDSS1
Response To ATP (GO:0033198)	1/20	0.108081	0.255969	ENPP1
Positive Regulation Of Antigen Receptor-Mediated Signaling Pathway (GO:0050857)	1/20	0.108081	0.255969	SLC39A10
Response To Ketone (GO:1901654)	1/20	0.108081	0.255969	SLIT2
Endothelial Cell Development (GO:0001885)	1/20	0.108081	0.255969	GSTM3
Positive Regulation Of Lipid Storage (GO:0010884)	1/20	0.108081	0.255969	LCP1
Late Endosome To Vacuole Transport (GO:0045324)	1/20	0.108081	0.255969	TMEM50A
Mesoderm Formation (GO:0001707)	1/20	0.108081	0.255969	ITGB3
Pulmonary Valve Development (GO:0003177)	1/20	0.108081	0.255969	SLIT2
Regulation Of Angiogenesis (GO:0045765)	3/205	0.112329	0.26132	SERPINF1;CYP1B1;ANGPTL4
Negative Regulation Of Double-Strand Break Repair Via Homologous Recombination (GO:2000042)	1/21	0.11317	0.26132	TRAPPC13
Regulation Of Membrane Protein Ectodomain Proteolysis (GO:0051043)	1/21	0.11317	0.26132	TIMP1
Plasma Membrane Repair (GO:0001778)	1/21	0.11317	0.26132	SMPD1
Positive Regulation Of Blood Coagulation (GO:0030194)	1/21	0.11317	0.26132	THBD
Positive Regulation Of Interferon-Alpha Production (GO:0032727)	1/21	0.11317	0.26132	RIGI
Positive Regulation Of Translational Initiation (GO:0045948)	1/21	0.11317	0.26132	HABP4
Positive Regulation Of Vacuole Organization (GO:0044090)	1/21	0.11317	0.26132	WDR45
Lipid Catabolic Process (GO:0016042)	1/21	0.11317	0.26132	LCP1
Purine Nucleotide Biosynthetic Process (GO:0006164)	1/21	0.11317	0.26132	SLC4A7
Negative Regulation Of Biomineral Tissue Development (GO:0070168)	1/21	0.11317	0.26132	ENPP1
Protein Catabolic Process (GO:0030163)	2/102	0.11507	0.263412	BNIP3L;BNIP3
Intracellular Protein Transport (GO:0006886)	4/325	0.115165	0.263412	ARL6;XPO5;RABL3;RAB22A
Regulation Of Mononuclear Cell Migration (GO:0071675)	1/22	0.118231	0.263412	SLIT2
Blood Vessel Endothelial Cell Migration (GO:0043534)	1/22	0.118231	0.263412	SLIT2
Organelle Fission (GO:0048285)	1/22	0.118231	0.263412	MTFR1L
Oxoacid Metabolic Process (GO:0043436)	1/22	0.118231	0.263412	ENPP1
Platelet Dense Granule Organization (GO:0060155)	1/22	0.118231	0.263412	HPS6
Cellular Response To Low-Density Lipoprotein Particle Stimulus (GO:0071404)	1/22	0.118231	0.263412	LCP1
Regulation Of Vascular Endothelial Growth Factor Receptor Signaling Pathway (GO:0030947)	1/22	0.118231	0.263412	ITGB3
Positive Regulation Of Cilium Assembly (GO:0045724)	1/22	0.118231	0.263412	CEP135
Positive Regulation Of Phosphatase Activity (GO:0010922)	1/22	0.118231	0.263412	ITGA1
Positive Regulation Of Protein Autophosphorylation (GO:0031954)	1/22	0.118231	0.263412	RAP2A
Positive Regulation Of Viral Life Cycle (GO:1903902)	1/22	0.118231	0.263412	SMPD1
Protein Peptidyl-Prolyl Isomerization (GO:0000413)	1/22	0.118231	0.263412	PPIC
Positive Regulation Of Vasculature Development (GO:1904018)	2/104	0.118798	0.263412	CYP1B1;ANGPTL4
mRNA Splicing, Via Spliceosome (GO:0000398)	3/211	0.119672	0.263412	TRA2B;DDX41;SRSF10
Intrinsic Apoptotic Signaling Pathway (GO:0097193)	2/105	0.120673	0.263412	BNIP3;CYP1B1
Negative Regulation Of MAPK Cascade (GO:0043409)	2/105	0.120673	0.263412	SMAD4;SMPD1
Response To Calcium Ion (GO:0051592)	2/106	0.122556	0.263412	SMPD1;KCNMA1
Regulation Of Cellular Response To Transforming Growth Factor Beta Stimulus (GO:1903844)	1/23	0.123262	0.263412	SMAD4
Negative Regulation Of Epidermal Growth Factor Receptor Signaling Pathway (GO:0042059)	1/23	0.123262	0.263412	ITGA1
Axon Extension (GO:0048675)	1/23	0.123262	0.263412	SLIT2
Cellular Lipid Catabolic Process (GO:0044242)	1/23	0.123262	0.263412	CYP1B1
Cellular Response To Interleukin-6 (GO:0071354)	1/23	0.123262	0.263412	SMAD4
Response To BMP (GO:0071772)	1/23	0.123262	0.263412	SMAD4
Cytosolic Pattern Recognition Receptor Signaling Pathway (GO:0002753)	1/23	0.123262	0.263412	RIGI
Positive Regulation Of mRNA Splicing, Via Spliceosome (GO:0048026)	1/23	0.123262	0.263412	TRA2B
Heparan Sulfate Proteoglycan Biosynthetic Process (GO:0015012)	1/23	0.123262	0.263412	EXT2
Immune Response-Activating Cell Surface Receptor Signaling Pathway (GO:0002429)	1/23	0.123262	0.263412	SPG21
Potassium Ion Homeostasis (GO:0055075)	1/23	0.123262	0.263412	KCNMA1
Long-Chain fatty-acyl-CoA Metabolic Process (GO:0035336)	1/23	0.123262	0.263412	HACD2
Lymphocyte Activation Involved In Immune Response (GO:0002285)	1/23	0.123262	0.263412	LCP1
Negative Regulation Of Actin Filament Polymerization (GO:0030837)	1/23	0.123262	0.263412	SLIT2
Regulation Of Cardiac Muscle Hypertrophy (GO:0010611)	1/23	0.123262	0.263412	SMAD4
Regulation Of Cell Junction Assembly (GO:1901888)	1/23	0.123262	0.263412	RAP2A
mRNA Processing (GO:0006397)	3/214	0.123409	0.263412	TRA2B;DDX41;SRSF10
Positive Regulation Of Autophagy (GO:0010508)	2/107	0.124446	0.265068	BNIP3L;BNIP3
Positive Regulation Of Translation (GO:0045727)	2/108	0.126343	0.265954	HABP4;SAMD4A
Cell-Matrix Adhesion (GO:0007160)	2/109	0.128248	0.265954	ITGB3;ITGA1
Extracellular Structure Organization (GO:0043062)	2/109	0.128248	0.265954	COL1A1;COL1A2
Acylglycerol Catabolic Process (GO:0046464)	1/24	0.128265	0.265954	LCP1
Outflow Tract Septum Morphogenesis (GO:0003148)	1/24	0.128265	0.265954	SMAD4
Positive Regulation Of BMP Signaling Pathway (GO:0030513)	1/24	0.128265	0.265954	SMAD4
Response To Hexose (GO:0009746)	1/24	0.128265	0.265954	LCP1
Response To Purine-Containing Compound (GO:0014074)	1/24	0.128265	0.265954	ENPP1
Positive Regulation Of Cellular Response To Transforming Growth Factor Beta Stimulus (GO:1903846)	1/24	0.128265	0.265954	SMAD4
Endosome Transport Via Multivesicular Body Sorting Pathway (GO:0032509)	1/24	0.128265	0.265954	TMEM50A
Positive Regulation Of Transforming Growth Factor Beta Receptor Signaling Pathway (GO:0030511)	1/24	0.128265	0.265954	SMAD4
Positive Regulation Of Vascular Endothelial Growth Factor Production (GO:0010575)	1/24	0.128265	0.265954	CYP1B1
Lipid Translocation (GO:0034204)	1/24	0.128265	0.265954	TMEM30A
External Encapsulating Structure Organization (GO:0045229)	2/110	0.130158	0.265957	COL1A1;COL1A2
T Cell Activation (GO:0042110)	2/111	0.132076	0.265957	LCP1;ICOSLG
Regulation Of Double-Strand Break Repair Via Nonhomologous End Joining (GO:2001032)	1/25	0.13324	0.265957	TRAPPC13
Regulation Of Glycogen Biosynthetic Process (GO:0005979)	1/25	0.13324	0.265957	ENPP1
Regulation Of Lysosomal Lumen pH (GO:0035751)	1/25	0.13324	0.265957	CCDC115
Negative Regulation Of Smoothened Signaling Pathway (GO:0045879)	1/25	0.13324	0.265957	ENPP1
Regulation Of Monocyte Chemotaxis (GO:0090025)	1/25	0.13324	0.265957	SLIT2
Regulation Of Neutrophil Chemotaxis (GO:0090022)	1/25	0.13324	0.265957	SLIT2
Carbohydrate Biosynthetic Process (GO:0016051)	1/25	0.13324	0.265957	EXT2
Cardiac Conduction System Development (GO:0003161)	1/25	0.13324	0.265957	SMAD4
Regulation Of Synapse Organization (GO:0050807)	1/25	0.13324	0.265957	RAP2A
Cellular Response To Hexose Stimulus (GO:0071331)	1/25	0.13324	0.265957	TRA2B
Response To dsRNA (GO:0043331)	1/25	0.13324	0.265957	RIGI
Secretory Granule Organization (GO:0033363)	1/25	0.13324	0.265957	HPS6
fatty-acyl-CoA Biosynthetic Process (GO:0046949)	1/25	0.13324	0.265957	HACD2
Wound Healing, Spreading Of Cells (GO:0044319)	1/25	0.13324	0.265957	LCP1
Late Endosome To Vacuole Transport Via Multivesicular Body Sorting Pathway (GO:0032511)	1/25	0.13324	0.265957	TMEM50A
Proteoglycan Metabolic Process (GO:0006029)	1/25	0.13324	0.265957	B4GALT7
Regulation Of Biomineral Tissue Development (GO:0070167)	1/25	0.13324	0.265957	ENPP1
Positive Regulation Of Protein Modification Process (GO:0031401)	3/225	0.137468	0.267424	RAP2A;ITGB3;SMPD1
Regulation Of Interleukin-6 Production (GO:0032675)	2/114	0.137867	0.267424	LCP1;RIGI
Negative Regulation Of Insulin Receptor Signaling Pathway (GO:0046627)	1/26	0.138187	0.267424	ENPP1
Regulation Of Interferon-Alpha Production (GO:0032647)	1/26	0.138187	0.267424	RIGI
Negative Regulation Of Protein Polymerization (GO:0032272)	1/26	0.138187	0.267424	SLIT2
Negative Regulation Of Receptor-Mediated Endocytosis (GO:0048261)	1/26	0.138187	0.267424	ITGB3
Nucleic Acid Phosphodiester Bond Hydrolysis (GO:0090305)	1/26	0.138187	0.267424	ENPP1
Camera-Type Eye Development (GO:0043010)	1/26	0.138187	0.267424	CYP1B1
Regulation Of Vascular Endothelial Growth Factor Production (GO:0010574)	1/26	0.138187	0.267424	CYP1B1
Cellular Response To Xenobiotic Stimulus (GO:0071466)	1/26	0.138187	0.267424	RAP2A
Response To Glucocorticoid (GO:0051384)	1/26	0.138187	0.267424	SLIT2
Telomere Maintenance Via Telomere Lengthening (GO:0010833)	1/26	0.138187	0.267424	NOP10
Positive Regulation Of Monooxygenase Activity (GO:0032770)	1/26	0.138187	0.267424	S100A1
Protein Export From Nucleus (GO:0006611)	1/26	0.138187	0.267424	XPO5
miRNA-mediated Gene Silencing (GO:0035195)	1/26	0.138187	0.267424	XPO5
Negative Regulation Of Catalytic Activity (GO:0043086)	1/26	0.138187	0.267424	TIMP1
Endoplasmic Reticulum To Golgi Vesicle-Mediated Transport (GO:0006888)	2/115	0.13981	0.26975	TRAPPC12;TRAPPC13
Regulation Of Cell Growth (GO:0001558)	3/227	0.140081	0.26975	SMAD4;ENPP1;SLIT2
Apoptotic Process (GO:0006915)	3/228	0.141394	0.26975	FAM162A;BNIP3;DDX41
GPI Anchor Metabolic Process (GO:0006505)	1/27	0.143106	0.26975	PIGG
T Cell Activation Involved In Immune Response (GO:0002286)	1/27	0.143106	0.26975	LCP1
Regulation Of Mitochondrial Fission (GO:0090140)	1/27	0.143106	0.26975	BNIP3
Peptidyl-Proline Modification (GO:0018208)	1/27	0.143106	0.26975	PPIC
Phospholipid Biosynthetic Process (GO:0008654)	1/27	0.143106	0.26975	HDHD5
Cortical Cytoskeleton Organization (GO:0030865)	1/27	0.143106	0.26975	LCP1
Iron-Sulfur Cluster Assembly (GO:0016226)	1/27	0.143106	0.26975	NUBP2
Metallo-Sulfur Cluster Assembly (GO:0031163)	1/27	0.143106	0.26975	NUBP2
Myeloid Cell Development (GO:0061515)	1/27	0.143106	0.26975	LYAR
Regulation Of SMAD Protein Signal Transduction (GO:0060390)	1/27	0.143106	0.26975	SMAD4
Negative Regulation Of Cellular Response To Insulin Stimulus (GO:1900077)	1/27	0.143106	0.26975	ENPP1
Negative Regulation Of Wound Healing (GO:0061045)	1/28	0.147996	0.272446	THBD
Apoptotic Cell Clearance (GO:0043277)	1/28	0.147996	0.272446	ITGB3
Regulation Of Nitric-Oxide Synthase Activity (GO:0050999)	1/28	0.147996	0.272446	S100A1
Nuclear-Transcribed mRNA Catabolic Process, Nonsense-Mediated Decay (GO:0000184)	1/28	0.147996	0.272446	SMG5
Regulation Of Platelet Activation (GO:0010543)	1/28	0.147996	0.272446	THBD
Regulation Of Protein Transport (GO:0051223)	1/28	0.147996	0.272446	LCP1
Phospholipid Catabolic Process (GO:0009395)	1/28	0.147996	0.272446	SMPD1
Positive Regulation Of Defense Response To Virus By Host (GO:0002230)	1/28	0.147996	0.272446	RIGI
Positive Regulation Of mRNA Processing (GO:0050685)	1/28	0.147996	0.272446	TRA2B
Limb Development (GO:0060173)	1/28	0.147996	0.272446	DKK1
Protein Insertion Into Mitochondrial Membrane (GO:0051204)	1/28	0.147996	0.272446	TIMM29
Regulation Of Bone Resorption (GO:0045124)	1/28	0.147996	0.272446	ITGB3
Positive Regulation Of Developmental Process (GO:0051094)	3/233	0.148022	0.272446	BNIP3;TRAPPC13;LCP1
Negative Regulation Of Plasma Membrane Bounded Cell Projection Assembly (GO:0120033)	1/29	0.15286	0.276344	SLIT2
Positive Regulation Of B Cell Proliferation (GO:0030890)	1/29	0.15286	0.276344	BST1
Response To Alcohol (GO:0097305)	1/29	0.15286	0.276344	SLIT2
Positive Regulation Of Dephosphorylation (GO:0035306)	1/29	0.15286	0.276344	SMPD1
Vacuolar Acidification (GO:0007035)	1/29	0.15286	0.276344	CCDC115
Heterotypic Cell-Cell Adhesion (GO:0034113)	1/29	0.15286	0.276344	ITGB3
mRNA Splice Site Recognition (GO:0006376)	1/29	0.15286	0.276344	SRSF10
Protein Insertion Into ER Membrane (GO:0045048)	1/29	0.15286	0.276344	NOMO1
Negative Regulation Of DNA Binding (GO:0043392)	1/29	0.15286	0.276344	HABP4
Regulation Of Blood Coagulation (GO:0030193)	1/29	0.15286	0.276344	THBD
Fatty Acid Metabolic Process (GO:0006631)	2/122	0.153571	0.277138	PCCB;LCP1
Organonitrogen Compound Biosynthetic Process (GO:1901566)	2/123	0.155559	0.279731	LPCAT2;HACD2
Positive Regulation Of Epithelial Cell Proliferation (GO:0050679)	2/123	0.155559	0.279731	ITGB3;AKT3
GPI Anchor Biosynthetic Process (GO:0006506)	1/30	0.157695	0.281579	PIGG
Nucleic Acid Metabolic Process (GO:0090304)	1/30	0.157695	0.281579	ENPP1
Positive Regulation Of JUN Kinase Activity (GO:0043507)	1/30	0.157695	0.281579	DKK1
Negative Regulation Of Blood Coagulation (GO:0030195)	1/30	0.157695	0.281579	THBD
Response To Cytokine (GO:0034097)	2/125	0.159548	0.284388	SMPD1;TIMP1
Regulation Of Dendrite Morphogenesis (GO:0048814)	1/31	0.162504	0.287637	RAP2A
Phospholipid Translocation (GO:0045332)	1/31	0.162504	0.287637	TMEM30A
Regulation Of Transmembrane Receptor Protein Serine/Threonine Kinase Signaling Pathway (GO:0090092)	1/31	0.162504	0.287637	SMAD4
Negative Regulation Of Chemotaxis (GO:0050922)	1/31	0.162504	0.287637	SLIT2
Regulation Of Tumor Necrosis Factor Production (GO:0032680)	2/127	0.163557	0.288998	LCP1;RIGI
Negative Regulation Of Fat Cell Differentiation (GO:0045599)	1/32	0.167285	0.29103	ENPP1
Cellular Nitrogen Compound Biosynthetic Process (GO:0044271)	1/32	0.167285	0.29103	CYP1B1
Regulation Of Transcription By RNA Polymerase I (GO:0006356)	1/32	0.167285	0.29103	LYAR
Glycosphingolipid Metabolic Process (GO:0006687)	1/32	0.167285	0.29103	SMPD1
Very Long-Chain Fatty Acid Metabolic Process (GO:0000038)	1/32	0.167285	0.29103	HACD2
Vesicle Budding From Membrane (GO:0006900)	1/32	0.167285	0.29103	TRAPPC13
Intracellular pH Reduction (GO:0051452)	1/32	0.167285	0.29103	SLC4A7
Mitochondrial Membrane Organization (GO:0007006)	1/32	0.167285	0.29103	BNIP3
Purine Ribonucleoside Triphosphate Metabolic Process (GO:0009205)	1/32	0.167285	0.29103	ENPP1
Transmembrane Receptor Protein Serine/Threonine Kinase Signaling Pathway (GO:0007178)	2/130	0.169604	0.292294	SMAD4;COL1A2
Negative Regulation Of Cell Population Proliferation (GO:0008285)	4/379	0.170849	0.292294	ITGA1;CYP1B1;B4GALT7;TP53I11
Negative Regulation Of Double-Strand Break Repair (GO:2000780)	1/33	0.172039	0.292294	TRAPPC13
Negative Regulation Of Epithelial Cell Migration (GO:0010633)	1/33	0.172039	0.292294	SLIT2
Actin Filament Bundle Assembly (GO:0051017)	1/33	0.172039	0.292294	LCP1
Actin Filament Bundle Organization (GO:0061572)	1/33	0.172039	0.292294	LCP1
Regulation Of Lamellipodium Assembly (GO:0010591)	1/33	0.172039	0.292294	SLIT2
Regulation Of Sprouting Angiogenesis (GO:1903670)	1/33	0.172039	0.292294	S100A1
Positive Regulation Of RNA Metabolic Process (GO:0051254)	1/33	0.172039	0.292294	HABP4
Epithelial Tube Morphogenesis (GO:0060562)	1/33	0.172039	0.292294	SLIT2
Glycolipid Metabolic Process (GO:0006664)	1/33	0.172039	0.292294	SMPD1
Ventricular Cardiac Muscle Tissue Morphogenesis (GO:0055010)	1/33	0.172039	0.292294	SMAD4
Regulation Of Activated T Cell Proliferation (GO:0046006)	1/33	0.172039	0.292294	ICOSLG
Regulation Of Cell Adhesion Mediated By Integrin (GO:0033628)	1/33	0.172039	0.292294	CYP1B1
Negative Regulation Of Programmed Cell Death (GO:0043069)	4/381	0.173073	0.293455	BNIP3L;BNIP3;ANGPTL4;DKK1
ATP Metabolic Process (GO:0046034)	1/34	0.176766	0.293455	ENPP1
Apoptotic Mitochondrial Changes (GO:0008637)	1/34	0.176766	0.293455	BNIP3
Cellular Response To Glucose Stimulus (GO:0071333)	1/34	0.176766	0.293455	TRA2B
Cellular Response To Hydrogen Peroxide (GO:0070301)	1/34	0.176766	0.293455	CYP1B1
Response To Estrogen (GO:0043627)	1/34	0.176766	0.293455	GSTM3
Embryonic Skeletal System Development (GO:0048706)	1/34	0.176766	0.293455	COL1A1
Positive Regulation Of Immunoglobulin Production (GO:0002639)	1/34	0.176766	0.293455	TRAPPC13
Inner Mitochondrial Membrane Organization (GO:0007007)	1/34	0.176766	0.293455	TIMM29
Positive Regulation Of Transcription By RNA Polymerase I (GO:0045943)	1/34	0.176766	0.293455	LYAR
Mitochondrial Electron Transport, NADH To Ubiquinone (GO:0006120)	1/34	0.176766	0.293455	NDUFB1
Purine Nucleotide Metabolic Process (GO:0006163)	1/34	0.176766	0.293455	SLC4A7
Regulation Of DNA Biosynthetic Process (GO:2000278)	1/34	0.176766	0.293455	SMG5
Regulation Of Blood Circulation (GO:1903522)	1/34	0.176766	0.293455	S100A1
Antigen Receptor-Mediated Signaling Pathway (GO:0050851)	2/134	0.177724	0.294564	ICOSLG;SPG21
Cellular Response To Metal Ion (GO:0071248)	2/135	0.179764	0.296415	SMPD1;BNIP3
Regulation Of Cellular Senescence (GO:2000772)	1/35	0.181467	0.296415	AKT3
Regulation Of mRNA Processing (GO:0050684)	1/35	0.181467	0.296415	SRSF10
One-Carbon Compound Transport (GO:0019755)	1/35	0.181467	0.296415	SLC4A7
Platelet Aggregation (GO:0070527)	1/35	0.181467	0.296415	ITGB3
Response To Exogenous dsRNA (GO:0043330)	1/35	0.181467	0.296415	RIGI
Positive Regulation Of Cell Development (GO:0010720)	1/35	0.181467	0.296415	SERPINF1
Skeletal Muscle Organ Development (GO:0060538)	1/35	0.181467	0.296415	MYL6B
Negative Regulation Of Cell Cycle G1/S Phase Transition (GO:1902807)	1/35	0.181467	0.296415	APBB1
COPII-coated Vesicle Budding (GO:0090114)	1/36	0.18614	0.300665	TRAPPC12
Regulation Of Glucose Import (GO:0046324)	1/36	0.18614	0.300665	ENPP1
Negative Regulation Of Organelle Assembly (GO:1902116)	1/36	0.18614	0.300665	SMAD4
Regulation Of Intracellular Protein Transport (GO:0033157)	1/36	0.18614	0.300665	LCP1
Regulation Of Receptor Internalization (GO:0002090)	1/36	0.18614	0.300665	DKK1
Substrate Adhesion-Dependent Cell Spreading (GO:0034446)	1/36	0.18614	0.300665	ITGB3
Positive Regulation Of Interferon-Beta Production (GO:0032728)	1/36	0.18614	0.300665	RIGI
Negative Regulation Of Endothelial Cell Migration (GO:0010596)	1/37	0.190788	0.303825	SLIT2
Regulation Of Defense Response To Virus By Host (GO:0050691)	1/37	0.190788	0.303825	RIGI
Axonemal Dynein Complex Assembly (GO:0070286)	1/37	0.190788	0.303825	DNAAF10
Regulation Of Phosphoprotein Phosphatase Activity (GO:0043666)	1/37	0.190788	0.303825	ITGA1
Spliceosomal snRNP Assembly (GO:0000387)	1/37	0.190788	0.303825	SRSF10
Positive Regulation Of Receptor Signaling Pathway Via JAK-STAT (GO:0046427)	1/37	0.190788	0.303825	CYP1B1
Positive Regulation Of Receptor Signaling Pathway Via STAT (GO:1904894)	1/37	0.190788	0.303825	CYP1B1
Melanosome Organization (GO:0032438)	1/37	0.190788	0.303825	HPS6
Muscle Tissue Development (GO:0060537)	1/37	0.190788	0.303825	MYL6B
Regulation Of Intracellular Transport (GO:0032386)	1/38	0.195409	0.308896	LCP1
Regulation Of Telomere Maintenance (GO:0032204)	1/38	0.195409	0.308896	SMG5
Positive Regulation Of Axonogenesis (GO:0050772)	1/38	0.195409	0.308896	SLIT2
Response To Transforming Growth Factor Beta (GO:0071559)	1/38	0.195409	0.308896	SMAD4
Negative Regulation Of Signal Transduction (GO:0009968)	3/267	0.195492	0.308896	SMPD1;ENPP1;DKK1
Actin Filament Organization (GO:0007015)	2/144	0.198272	0.312802	CDC42EP2;LCP1
Negative Regulation Of Mitochondrion Organization (GO:0010823)	1/39	0.200004	0.313103	BNIP3
RNA Transport (GO:0050658)	1/39	0.200004	0.313103	XPO5
Negative Regulation Of Transport (GO:0051051)	1/39	0.200004	0.313103	ITGB3
Nuclear-Transcribed mRNA Catabolic Process, Deadenylation-Dependent Decay (GO:0000288)	1/39	0.200004	0.313103	SAMD4A
Regulation Of Receptor-Mediated Endocytosis (GO:0048259)	1/39	0.200004	0.313103	DKK1
Positive Regulation Of Protein Kinase Activity (GO:0045860)	2/145	0.200344	0.313152	ITGB3;DKK1
Nucleic Acid-Templated Transcription (GO:0097659)	1/40	0.204573	0.316356	SMAD4
Regulation Of Protein Dephosphorylation (GO:0035304)	1/40	0.204573	0.316356	SMPD1
Retinoid Metabolic Process (GO:0001523)	1/40	0.204573	0.316356	CYP1B1
Endothelial Cell Migration (GO:0043542)	1/40	0.204573	0.316356	CYP1B1
Establishment Or Maintenance Of Epithelial Cell Apical/Basal Polarity (GO:0045197)	1/40	0.204573	0.316356	RAP2A
Protein Localization To Cilium (GO:0061512)	1/40	0.204573	0.316356	ARL6
Regulation Of Autophagosome Assembly (GO:2000785)	1/40	0.204573	0.316356	WDR45
Skeletal System Development (GO:0001501)	2/149	0.208654	0.319491	COL1A1;COL1A2
Regulation Of Chemokine Production (GO:0032642)	1/41	0.209116	0.319491	LCP1
Regulation Of Dendrite Development (GO:0050773)	1/41	0.209116	0.319491	RAP2A
Negative Regulation Of Proteolysis (GO:0045861)	1/41	0.209116	0.319491	TIMP1
Acylglycerol Metabolic Process (GO:0006639)	1/41	0.209116	0.319491	LCP1
Axoneme Assembly (GO:0035082)	1/41	0.209116	0.319491	DNAAF10
Positive Regulation Of Actin Filament Polymerization (GO:0030838)	1/41	0.209116	0.319491	CDC42EP2
Negative Regulation Of DNA Recombination (GO:0045910)	1/41	0.209116	0.319491	TRAPPC13
Branching Morphogenesis Of An Epithelial Tube (GO:0048754)	1/42	0.213633	0.322993	SLIT2
Ceramide Biosynthetic Process (GO:0046513)	1/42	0.213633	0.322993	SMPD1
Skeletal Muscle Tissue Development (GO:0007519)	1/42	0.213633	0.322993	MYL6B
Substantia Nigra Development (GO:0021762)	1/42	0.213633	0.322993	S100A1
Lysosome Localization (GO:0032418)	1/42	0.213633	0.322993	HPS6
Monoatomic Cation Transport (GO:0006812)	1/42	0.213633	0.322993	PANX1
Regulation Of Axonogenesis (GO:0050770)	1/42	0.213633	0.322993	SLIT2
Regulation Of Chromosome Organization (GO:0033044)	1/43	0.218125	0.326865	SMG5
Glycolipid Biosynthetic Process (GO:0009247)	1/43	0.218125	0.326865	PIGG
Positive Regulation Of Stress Fiber Assembly (GO:0051496)	1/43	0.218125	0.326865	ARHGEF10L
Intracellular Glucose Homeostasis (GO:0001678)	1/43	0.218125	0.326865	TRA2B
Regulation Of JUN Kinase Activity (GO:0043506)	1/43	0.218125	0.326865	DKK1
Regulation Of Cellular Component Size (GO:0032535)	1/43	0.218125	0.326865	RAB22A
Positive Regulation Of Cell Differentiation (GO:0045597)	3/283	0.219009	0.327707	COL1A1;SMAD4;LCP1
Cellular Response To Growth Factor Stimulus (GO:0071363)	2/155	0.221186	0.329993	SLC4A7;SMAD4
Positive Regulation Of Response To External Stimulus (GO:0032103)	2/155	0.221186	0.329993	THBD;LCP1
Regulation Of Insulin Receptor Signaling Pathway (GO:0046626)	1/44	0.222591	0.330149	ENPP1
Regulation Of Viral Entry Into Host Cell (GO:0046596)	1/44	0.222591	0.330149	SMPD1
Extracellular Matrix Disassembly (GO:0022617)	1/44	0.222591	0.330149	LCP1
Regulation Of B Cell Proliferation (GO:0030888)	1/44	0.222591	0.330149	BST1
Regulation Of Cellular Metabolic Process (GO:0031323)	1/45	0.227032	0.332849	CYP1B1
Negative Regulation Of Response To Biotic Stimulus (GO:0002832)	1/45	0.227032	0.332849	LYAR
Regulation Of Protein Modification Process (GO:0031399)	1/45	0.227032	0.332849	RABL3
Establishment Of Protein Localization To Extracellular Region (GO:0035592)	1/45	0.227032	0.332849	TMEM167A
Triglyceride Metabolic Process (GO:0006641)	1/45	0.227032	0.332849	LCP1
Hexose Metabolic Process (GO:0019318)	1/45	0.227032	0.332849	DCXR
Zymogen Activation (GO:0031638)	1/45	0.227032	0.332849	THBD
Natural Killer Cell Activation (GO:0030101)	1/45	0.227032	0.332849	RABL3
Regulation Of Epidermal Growth Factor Receptor Signaling Pathway (GO:0042058)	1/46	0.231448	0.335451	ITGA1
Regulation Of Fibroblast Proliferation (GO:0048145)	1/46	0.231448	0.335451	B4GALT7
T Cell Differentiation (GO:0030217)	1/46	0.231448	0.335451	RABL3
Antiviral Innate Immune Response (GO:0140374)	1/46	0.231448	0.335451	RIGI
Cellular Component Disassembly (GO:0022411)	1/46	0.231448	0.335451	LCP1
Positive Regulation Of Blood Vessel Endothelial Cell Migration (GO:0043536)	1/46	0.231448	0.335451	AKT3
Response To Hydrogen Peroxide (GO:0042542)	1/46	0.231448	0.335451	CYP1B1
Homotypic Cell-Cell Adhesion (GO:0034109)	1/46	0.231448	0.335451	ITGB3
Positive Regulation Of Reactive Oxygen Species Metabolic Process (GO:2000379)	1/48	0.240205	0.346659	DCXR
Regulation Of DNA Binding (GO:0051101)	1/48	0.240205	0.346659	HABP4
Negative Regulation Of ERK1 And ERK2 Cascade (GO:0070373)	1/48	0.240205	0.346659	SMAD4
Nuclear Export (GO:0051168)	1/49	0.244546	0.350435	XPO5
Erythrocyte Differentiation (GO:0030218)	1/49	0.244546	0.350435	LYAR
Positive Regulation Of Nervous System Development (GO:0051962)	1/49	0.244546	0.350435	SERPINF1
Unsaturated Fatty Acid Metabolic Process (GO:0033559)	1/49	0.244546	0.350435	CYP1B1
Positive Regulation Of Pathway-Restricted SMAD Protein Phosphorylation (GO:0010862)	1/49	0.244546	0.350435	SMAD4
Membrane Organization (GO:0061024)	2/167	0.246415	0.352617	BLTP3B;LPCAT2
Regulation Of Interferon-Beta Production (GO:0032648)	1/50	0.248862	0.352642	RIGI
Blood Circulation (GO:0008015)	1/50	0.248862	0.352642	ELN
Positive Regulation Of Cell Death (GO:0010942)	1/50	0.248862	0.352642	BNIP3
Positive Regulation Of Fat Cell Differentiation (GO:0045600)	1/50	0.248862	0.352642	LCP1
tRNA Processing (GO:0008033)	1/50	0.248862	0.352642	DTWD1
Positive Regulation Of Transport (GO:0051050)	1/50	0.248862	0.352642	SMPD1
Pyruvate Metabolic Process (GO:0006090)	1/50	0.248862	0.352642	LDHAL6B
SMAD Protein Signal Transduction (GO:0060395)	1/51	0.253155	0.354277	SMAD4
Amide Biosynthetic Process (GO:0043604)	1/51	0.253155	0.354277	SMPD1
Regulation Of Stress-Activated MAPK Cascade (GO:0032872)	1/51	0.253155	0.354277	RAP2A
Regulation Of Synapse Assembly (GO:0051963)	1/51	0.253155	0.354277	RAP2A
Regulation Of Telomere Maintenance Via Telomerase (GO:0032210)	1/51	0.253155	0.354277	SMG5
Positive Regulation Of DNA Recombination (GO:0045911)	1/51	0.253155	0.354277	TRAPPC13
Positive Regulation Of Actin Filament Bundle Assembly (GO:0032233)	1/51	0.253155	0.354277	ARHGEF10L
Metaphase Plate Congression (GO:0051310)	1/51	0.253155	0.354277	TRAPPC12
Negative Regulation Of MAP Kinase Activity (GO:0043407)	1/51	0.253155	0.354277	SMPD1
Metal Ion Transport (GO:0030001)	2/171	0.254855	0.356166	PANX1;KCNMA1
Negative Regulation Of Innate Immune Response (GO:0045824)	1/52	0.257423	0.356323	LYAR
Rho Protein Signal Transduction (GO:0007266)	1/52	0.257423	0.356323	COL1A2
Negative Regulation Of Response To Stimulus (GO:0048585)	1/52	0.257423	0.356323	SLIT2
Arachidonic Acid Metabolic Process (GO:0019369)	1/52	0.257423	0.356323	CYP1B1
Cardiac Muscle Tissue Development (GO:0048738)	1/52	0.257423	0.356323	SMAD4
Sprouting Angiogenesis (GO:0002040)	1/52	0.257423	0.356323	SLIT2
Icosanoid Metabolic Process (GO:0006690)	1/52	0.257423	0.356323	CYP1B1
NADH Dehydrogenase Complex Assembly (GO:0010257)	1/53	0.261666	0.356371	NDUFB1
Actin Cytoskeleton Reorganization (GO:0031532)	1/53	0.261666	0.356371	RAP2A
Regulation Of Macromolecule Biosynthetic Process (GO:0010556)	1/53	0.261666	0.356371	RABL3
Blood Vessel Morphogenesis (GO:0048514)	1/53	0.261666	0.356371	CYP1B1
Regulation Of Receptor Signaling Pathway Via JAK-STAT (GO:0046425)	1/53	0.261666	0.356371	CYP1B1
Positive Regulation Of Chemokine Production (GO:0032722)	1/53	0.261666	0.356371	LCP1
Endosome Organization (GO:0007032)	1/53	0.261666	0.356371	RAB22A
Glycoprotein Metabolic Process (GO:0009100)	1/53	0.261666	0.356371	B4GALT7
Proton Motive Force-Driven Mitochondrial ATP Synthesis (GO:0042776)	1/53	0.261666	0.356371	NDUFB1
Mitochondrial Respiratory Chain Complex I Assembly (GO:0032981)	1/53	0.261666	0.356371	NDUFB1
Mitochondrial Transport (GO:0006839)	1/53	0.261666	0.356371	BNIP3
Regulation Of Alternative mRNA Splicing, Via Spliceosome (GO:0000381)	1/53	0.261666	0.356371	TRA2B
Negative Regulation Of Protein Catabolic Process (GO:0042177)	1/54	0.265886	0.360668	TIMP1
Regulation Of Smooth Muscle Cell Proliferation (GO:0048660)	1/54	0.265886	0.360668	ELN
Regulation Of Blood Vessel Endothelial Cell Migration (GO:0043535)	1/54	0.265886	0.360668	AKT3
Phosphatidylcholine Metabolic Process (GO:0046470)	1/55	0.270082	0.365383	LPCAT2
Ceramide Metabolic Process (GO:0006672)	1/55	0.270082	0.365383	SMPD1
Regulation Of Cell Population Proliferation (GO:0042127)	6/766	0.271947	0.367418	BST1;ELN;ITGA1;CYP1B1;TIMP1;TP53I11
Pattern Recognition Receptor Signaling Pathway (GO:0002221)	1/56	0.274254	0.369551	RIGI
Positive Regulation Of Cellular Metabolic Process (GO:0031325)	1/56	0.274254	0.369551	DCXR
Positive Regulation Of Cytokine Production (GO:0001819)	3/320	0.275275	0.370436	CYP1B1;LCP1;RIGI
Organelle Assembly (GO:0070925)	3/322	0.278367	0.373655	ARL6;HPS6;WDR45
Membrane Lipid Biosynthetic Process (GO:0046467)	1/57	0.278402	0.373655	HACD2
Phosphate-Containing Compound Metabolic Process (GO:0006796)	2/184	0.282307	0.375225	ENPP1;LCP1
Regulation Of Neuron Death (GO:1901214)	1/58	0.282527	0.375225	DKK1
Regulation Of Phagocytosis (GO:0050764)	1/58	0.282527	0.375225	LYAR
Response To Organic Cyclic Compound (GO:0014070)	1/58	0.282527	0.375225	CYP1B1
Inorganic Anion Transport (GO:0015698)	1/58	0.282527	0.375225	ENPP1
mRNA Transport (GO:0051028)	1/58	0.282527	0.375225	SMG5
Muscle Organ Development (GO:0007517)	1/58	0.282527	0.375225	CHD2
Regulation Of Bone Mineralization (GO:0030500)	1/58	0.282527	0.375225	ENPP1
Negative Regulation Of Protein-Containing Complex Assembly (GO:0031333)	1/59	0.286628	0.377221	DKK1
Phospholipid Transport (GO:0015914)	1/59	0.286628	0.377221	TMEM30A
Chordate Embryonic Development (GO:0043009)	1/59	0.286628	0.377221	COL1A1
Glucose Metabolic Process (GO:0006006)	1/59	0.286628	0.377221	DCXR
Protein Targeting To Mitochondrion (GO:0006626)	1/59	0.286628	0.377221	TIMM29
Regulation Of Cell Death (GO:0010941)	1/59	0.286628	0.377221	BNIP3L
Negative Regulation Of Cytokine-Mediated Signaling Pathway (GO:0001960)	1/59	0.286628	0.377221	SLIT2
Sterol Metabolic Process (GO:0016125)	1/60	0.290707	0.380177	CYP1B1
Positive Regulation Of Phagocytosis (GO:0050766)	1/60	0.290707	0.380177	LYAR
protein-DNA Complex Organization (GO:0071824)	1/60	0.290707	0.380177	HMGN2
Proton Motive Force-Driven ATP Synthesis (GO:0015986)	1/60	0.290707	0.380177	NDUFB1
Axonogenesis (GO:0007409)	2/188	0.290745	0.380177	SLIT2;APBB1
Positive Regulation Of Gene Expression (GO:0010628)	4/480	0.292948	0.382565	HABP4;SAMD4A;DKK1;RIGI
BMP Signaling Pathway (GO:0030509)	1/61	0.294762	0.382964	SMAD4
Autophagosome Organization (GO:1905037)	1/61	0.294762	0.382964	WDR45
Positive Regulation Of Interleukin-8 Production (GO:0032757)	1/61	0.294762	0.382964	RIGI
Fatty Acid Catabolic Process (GO:0009062)	1/61	0.294762	0.382964	PCCB
Negative Regulation Of Apoptotic Process (GO:0043066)	4/482	0.295506	0.383441	BNIP3L;BNIP3;ANGPTL4;DKK1
Spliceosomal Complex Assembly (GO:0000245)	1/62	0.298794	0.386716	SRSF10
mRNA Export From Nucleus (GO:0006406)	1/62	0.298794	0.386716	SMG5
Protein Localization To Membrane (GO:0072657)	2/192	0.299172	0.386716	RAP2A;HPS6
Regulation Of Signal Transduction (GO:0009966)	2/193	0.301277	0.388941	BST1;TIMP1
Oxidative Phosphorylation (GO:0006119)	1/63	0.302803	0.389921	NDUFB1
Protein Polymerization (GO:0051258)	1/63	0.302803	0.389921	ARL6
Regulation Of Programmed Cell Death (GO:0043067)	2/195	0.305482	0.392874	BNIP3L;BNIP3
Response To Metal Ion (GO:0010038)	1/64	0.30679	0.393062	KCNMA1
Positive Regulation Of Type I Interferon Production (GO:0032481)	1/64	0.30679	0.393062	RIGI
Protein N-linked Glycosylation (GO:0006487)	1/64	0.30679	0.393062	B4GALT7
Endomembrane System Organization (GO:0010256)	2/196	0.307584	0.393088	TRAPPC12;RAB22A
Positive Regulation Of Protein Metabolic Process (GO:0051247)	2/196	0.307584	0.393088	SAMD4A;RIGI
Antimicrobial Humoral Immune Response Mediated By Antimicrobial Peptide (GO:0061844)	1/65	0.310754	0.393673	HMGN2
Autophagosome Assembly (GO:0000045)	1/65	0.310754	0.393673	WDR45
Cellular Response To Light Stimulus (GO:0071482)	1/65	0.310754	0.393673	SMPD1
Regulation Of Translational Initiation (GO:0006446)	1/65	0.310754	0.393673	HABP4
Positive Regulation Of T Cell Proliferation (GO:0042102)	1/65	0.310754	0.393673	ICOSLG
Monocarboxylic Acid Biosynthetic Process (GO:0072330)	1/65	0.310754	0.393673	LCP1
Regulation Of Cell-Matrix Adhesion (GO:0001952)	1/65	0.310754	0.393673	BST1
Negative Regulation Of Immune Response (GO:0050777)	1/66	0.314695	0.397181	LYAR
Regulation Of Endocytosis (GO:0030100)	1/66	0.314695	0.397181	SMPD1
Cellular Response To BMP Stimulus (GO:0071773)	1/66	0.314695	0.397181	SMAD4
Activation Of Cysteine-Type Endopeptidase Activity Involved In Apoptotic Process (GO:0006919)	1/67	0.318614	0.400139	FAM162A
Regulation Of Neurogenesis (GO:0050767)	1/67	0.318614	0.400139	SERPINF1
Protein Secretion (GO:0009306)	1/67	0.318614	0.400139	TMEM167A
Negative Regulation Of Cellular Catabolic Process (GO:0031330)	1/67	0.318614	0.400139	TIMP1
B Cell Differentiation (GO:0030183)	1/68	0.322511	0.403536	RABL3
Aerobic Electron Transport Chain (GO:0019646)	1/68	0.322511	0.403536	NDUFB1
Telomere Maintenance (GO:0000723)	1/68	0.322511	0.403536	TRAPPC13
Regulation Of Heart Contraction (GO:0008016)	1/69	0.326386	0.406383	S100A1
Phagocytosis (GO:0006909)	1/69	0.326386	0.406383	ITGB3
Cellular Response To Calcium Ion (GO:0071277)	1/69	0.326386	0.406383	SMPD1
Establishment Of Protein Localization To Membrane (GO:0090150)	1/69	0.326386	0.406383	ARL6
Sulfur Compound Biosynthetic Process (GO:0044272)	1/70	0.330239	0.408139	EXT2
Positive Regulation Of Protein Polymerization (GO:0032273)	1/70	0.330239	0.408139	CDC42EP2
Positive Regulation Of Protein Transport (GO:0051222)	1/70	0.330239	0.408139	APBB1
Mitochondrial ATP Synthesis Coupled Electron Transport (GO:0042775)	1/70	0.330239	0.408139	NDUFB1
Regulation Of Actin Filament-Based Process (GO:0032970)	1/70	0.330239	0.408139	BST1
Regulation Of Canonical Wnt Signaling Pathway (GO:0060828)	2/207	0.330609	0.408139	COL1A1;DKK1
Negative Regulation Of Cell Differentiation (GO:0045596)	2/207	0.330609	0.408139	ITGB3;ENPP1
Protein Stabilization (GO:0050821)	2/208	0.332693	0.409427	RABL3;DNAAF10
Regulation Of Double-Strand Break Repair Via Homologous Recombination (GO:0010569)	1/71	0.33407	0.409427	TRAPPC13
Negative Regulation Of Protein Binding (GO:0032091)	1/71	0.33407	0.409427	DKK1
Positive Regulation Of Cell-Substrate Adhesion (GO:0010811)	1/71	0.33407	0.409427	FBLN2
Lipid Biosynthetic Process (GO:0008610)	1/71	0.33407	0.409427	LCP1
Negative Regulation Of Cellular Response To Growth Factor Stimulus (GO:0090288)	1/71	0.33407	0.409427	SLIT2
Regulation Of Cellular Localization (GO:0060341)	1/72	0.337879	0.411613	ITGB3
Plasma Membrane Organization (GO:0007009)	1/72	0.337879	0.411613	SMPD1
Cholesterol Homeostasis (GO:0042632)	1/72	0.337879	0.411613	LCP1
Response To Ionizing Radiation (GO:0010212)	1/72	0.337879	0.411613	SMPD1
Negative Regulation Of Cell Adhesion (GO:0007162)	1/72	0.337879	0.411613	CYP1B1
Cellular Response To Reactive Oxygen Species (GO:0034614)	1/73	0.341667	0.414736	CYP1B1
Sterol Homeostasis (GO:0055092)	1/73	0.341667	0.414736	LCP1
Positive Regulation Of Secretion By Cell (GO:1903532)	1/73	0.341667	0.414736	APBB1
Positive Regulation Of Lymphocyte Proliferation (GO:0050671)	1/74	0.345433	0.418308	BST1
Regulation Of Cell Cycle G1/S Phase Transition (GO:1902806)	1/74	0.345433	0.418308	APBB1
Negative Regulation Of Phosphorylation (GO:0042326)	1/75	0.349178	0.420836	SLIT2
Nucleosome Organization (GO:0034728)	1/75	0.349178	0.420836	CHD2
Regulation Of Stress Fiber Assembly (GO:0051492)	1/75	0.349178	0.420836	ARHGEF10L
Regulation Of BMP Signaling Pathway (GO:0030510)	1/75	0.349178	0.420836	SMAD4
Positive Regulation Of Protein Secretion (GO:0050714)	1/76	0.352902	0.424318	APBB1
Regulation Of Ras Protein Signal Transduction (GO:0046578)	1/76	0.352902	0.424318	RABL3
Cell Morphogenesis Involved In Neuron Differentiation (GO:0048667)	1/77	0.356604	0.427253	APBB1
Positive Regulation Of Response To Stimulus (GO:0048584)	1/77	0.356604	0.427253	RIGI
Negative Regulation Of Blood Vessel Morphogenesis (GO:2000181)	1/77	0.356604	0.427253	SERPINF1
Regulation Of Innate Immune Response (GO:0045088)	1/78	0.360286	0.430142	LYAR
Negative Regulation Of Protein Modification Process (GO:0031400)	1/78	0.360286	0.430142	SLIT2
Long-Chain Fatty Acid Metabolic Process (GO:0001676)	1/78	0.360286	0.430142	CYP1B1
Regulation Of Neuron Differentiation (GO:0045664)	1/79	0.363947	0.432578	DKK1
Response To Insulin (GO:0032868)	1/79	0.363947	0.432578	ENPP1
Positive Regulation Of Cytoskeleton Organization (GO:0051495)	1/79	0.363947	0.432578	CDC42EP2
Positive Regulation Of Protein Phosphorylation (GO:0001934)	3/377	0.36403	0.432578	SMAD4;RAP2A;ITGB3
Negative Regulation Of Protein Serine/Threonine Kinase Activity (GO:0071901)	1/80	0.367587	0.435277	SMPD1
Regulation Of Organelle Assembly (GO:1902115)	1/80	0.367587	0.435277	TRAPPC12
Glycoprotein Biosynthetic Process (GO:0009101)	1/80	0.367587	0.435277	B4GALT7
Regulation Of Interleukin-8 Production (GO:0032677)	1/81	0.371206	0.437523	RIGI
Activation Of Protein Kinase Activity (GO:0032147)	1/81	0.371206	0.437523	ITGB3
Macromolecule Modification (GO:0043412)	1/81	0.371206	0.437523	B4GALT7
Negative Regulation Of NF-kappaB Transcription Factor Activity (GO:0032088)	1/81	0.371206	0.437523	CYP1B1
Positive Regulation Of Multicellular Organismal Process (GO:0051240)	3/387	0.379545	0.446834	COL1A1;SMAD4;LCP1
Positive Regulation Of Phosphorylation (GO:0042327)	2/231	0.380038	0.446897	RAP2A;ITGB3
Ribosomal Small Subunit Biogenesis (GO:0042274)	1/84	0.381941	0.44758	RRP9
Positive Regulation Of Double-Strand Break Repair (GO:2000781)	1/84	0.381941	0.44758	TRAPPC13
Purine Ribonucleotide Metabolic Process (GO:0009150)	1/84	0.381941	0.44758	ENPP1
Positive Regulation Of Amide Metabolic Process (GO:0034250)	1/85	0.385478	0.450168	SAMD4A
Response To Interleukin-1 (GO:0070555)	1/85	0.385478	0.450168	SMPD1
Positive Regulation Of Canonical Wnt Signaling Pathway (GO:0090263)	1/85	0.385478	0.450168	COL1A1
Exocytosis (GO:0006887)	1/86	0.388996	0.453234	TMEM167A
Negative Regulation Of Angiogenesis (GO:0016525)	1/86	0.388996	0.453234	SERPINF1
Positive Regulation Of Cell Adhesion (GO:0045785)	1/88	0.395972	0.460306	FBLN2
Positive Regulation Of Plasma Membrane Bounded Cell Projection Assembly (GO:0120034)	1/88	0.395972	0.460306	CDC42EP2
Regulation Of Inflammatory Response (GO:0050727)	2/240	0.398198	0.462211	BST1;LCP1
Organic Anion Transport (GO:0015711)	1/89	0.39943	0.462211	SLC4A7
Cellular Response To Peptide Hormone Stimulus (GO:0071375)	1/89	0.39943	0.462211	ENPP1
Sensory Perception Of Mechanical Stimulus (GO:0050954)	1/89	0.39943	0.462211	COL1A1
Mitochondrial Respiratory Chain Complex Assembly (GO:0033108)	1/90	0.402869	0.465659	NDUFB1
Positive Regulation Of MAP Kinase Activity (GO:0043406)	1/91	0.406288	0.467484	DKK1
Lymphocyte Differentiation (GO:0030098)	1/91	0.406288	0.467484	RABL3
Regulation Of RNA Metabolic Process (GO:0051252)	1/91	0.406288	0.467484	TRA2B
Regulation Of Actin Cytoskeleton Organization (GO:0032956)	1/91	0.406288	0.467484	BST1
Cellular Response To Oxygen-Containing Compound (GO:1901701)	3/406	0.408796	0.46927	SMPD1;LCP1;SLIT2
B Cell Activation (GO:0042113)	1/92	0.409687	0.46927	RABL3
Sensory Perception Of Sound (GO:0007605)	1/92	0.409687	0.46927	COL1A1
Steroid Metabolic Process (GO:0008202)	1/92	0.409687	0.46927	CYP1B1
Regulation Of Peptidyl-Serine Phosphorylation (GO:0033135)	1/93	0.413068	0.472077	DKK1
Positive Regulation Of Cellular Component Biogenesis (GO:0044089)	1/93	0.413068	0.472077	CDC42EP2
Cellular Response To Hormone Stimulus (GO:0032870)	1/94	0.416429	0.47485	SLIT2
Retrograde Transport, Endosome To Golgi (GO:0042147)	1/94	0.416429	0.47485	BLTP3B
T Cell Receptor Signaling Pathway (GO:0050852)	1/95	0.419771	0.477055	ICOSLG
Positive Regulation Of Epithelial Cell Migration (GO:0010634)	1/95	0.419771	0.477055	ITGB3
Positive Regulation Of Transmembrane Receptor Protein Serine/Threonine Kinase Signaling Pathway (GO:0090100)	1/95	0.419771	0.477055	SMAD4
Positive Regulation Of Supramolecular Fiber Organization (GO:1902905)	1/96	0.423094	0.480294	CDC42EP2
Regulation Of Defense Response (GO:0031347)	1/97	0.426398	0.482966	BST1
Regulation Of Protein Localization (GO:0032880)	1/97	0.426398	0.482966	ITGB3
Negative Regulation Of Macromolecule Biosynthetic Process (GO:0010558)	1/98	0.429684	0.485604	ENPP1
Phosphatidylinositol Biosynthetic Process (GO:0006661)	1/98	0.429684	0.485604	PIGG
Axon Development (GO:0061564)	1/99	0.43295	0.48821	APBB1
Cellular Response To Insulin Stimulus (GO:0032869)	1/99	0.43295	0.48821	ENPP1
Antimicrobial Humoral Response (GO:0019730)	1/100	0.436199	0.490241	HMGN2
Regulation Of Organelle Organization (GO:0033043)	1/100	0.436199	0.490241	ARMH3
Response To UV (GO:0009411)	1/100	0.436199	0.490241	SMPD1
Cellular Component Assembly (GO:0022607)	2/260	0.437647	0.491325	ELN;LCP1
Visual Perception (GO:0007601)	1/101	0.439428	0.492781	COL1A1
Regulation Of Protein Secretion (GO:0050708)	1/102	0.44264	0.495289	APBB1
Sensory Perception Of Light Stimulus (GO:0050953)	1/102	0.44264	0.495289	COL1A1
Inorganic Cation Import Across Plasma Membrane (GO:0098659)	1/103	0.445833	0.498313	SLC39A6
Positive Regulation Of Inflammatory Response (GO:0050729)	1/104	0.449008	0.50131	LCP1
Regulation Of Neuron Apoptotic Process (GO:0043523)	1/105	0.452165	0.503728	DKK1
Cellular Response To Organonitrogen Compound (GO:0071417)	1/105	0.452165	0.503728	SLIT2
Monoatomic Ion Transport (GO:0006811)	1/107	0.458426	0.510143	PANX1
Response To Tumor Necrosis Factor (GO:0034612)	1/108	0.461529	0.512474	SMPD1
Lipid Transport (GO:0006869)	1/108	0.461529	0.512474	BLTP3B
Regulation Of Gene Expression (GO:0010468)	7/1127	0.46356	0.51254	TRA2B;ADNP;APBB1;DKK1;SRSF10;ICOSLG;RIGI
Negative Regulation Of Developmental Process (GO:0051093)	1/109	0.464615	0.51254	BNIP3
Cellular Response To Salt (GO:1902075)	1/109	0.464615	0.51254	SMPD1
Positive Regulation Of Wnt Signaling Pathway (GO:0030177)	1/109	0.464615	0.51254	COL1A1
Positive Regulation Of Cysteine-Type Endopeptidase Activity Involved In Apoptotic Process (GO:0043280)	1/109	0.464615	0.51254	FAM162A
Regulation Of Wnt Signaling Pathway (GO:0030111)	1/109	0.464615	0.51254	DKK1
Plasma Membrane Bounded Cell Projection Assembly (GO:0120031)	2/275	0.466312	0.513853	RAP2A;ARL6
Regulation Of JNK Cascade (GO:0046328)	1/110	0.467684	0.514807	RAP2A
Negative Regulation Of Transmembrane Receptor Protein Serine/Threonine Kinase Signaling Pathway (GO:0090101)	1/111	0.470735	0.517045	DKK1
Regulation Of Transforming Growth Factor Beta Receptor Signaling Pathway (GO:0017015)	1/111	0.470735	0.517045	SMAD4
Calcium Ion Transport (GO:0006816)	1/112	0.473768	0.518695	PANX1
Small GTPase Mediated Signal Transduction (GO:0007264)	1/112	0.473768	0.518695	RALGPS2
Negative Regulation Of Defense Response (GO:0031348)	1/112	0.473768	0.518695	LYAR
Monoatomic Cation Transmembrane Transport (GO:0098655)	2/281	0.477538	0.522259	SLC39A6;SLC39A10
Regulation Of Cytoskeleton Organization (GO:0051493)	1/114	0.479784	0.523026	BST1
Regulation Of MAP Kinase Activity (GO:0043405)	1/114	0.479784	0.523026	SMPD1
Negative Regulation Of Canonical Wnt Signaling Pathway (GO:0090090)	1/114	0.479784	0.523026	DKK1
Inorganic Cation Transmembrane Transport (GO:0098662)	2/284	0.483098	0.526074	SLC39A6;SLC39A10
Protein Processing (GO:0016485)	1/117	0.48868	0.531583	THBD
Regulation Of Protein Binding (GO:0043393)	1/118	0.491611	0.53306	DKK1
Positive Regulation Of Cell Projection Organization (GO:0031346)	1/118	0.491611	0.53306	SLIT2
Ribonucleoprotein Complex Biogenesis (GO:0022613)	1/118	0.491611	0.53306	RRP9
Regulation Of Protein-Containing Complex Assembly (GO:0043254)	1/119	0.494526	0.535649	CDC42EP2
Positive Regulation Of Macromolecule Biosynthetic Process (GO:0010557)	1/122	0.503172	0.543277	SAMD4A
Potassium Ion Transport (GO:0006813)	1/122	0.503172	0.543277	KCNMA1
Protein Localization To Nucleus (GO:0034504)	1/122	0.503172	0.543277	COL1A1
Gene Expression (GO:0010467)	2/296	0.504972	0.544641	ENPP1;SMG5
Regulation Of Cell Motility (GO:2000145)	1/123	0.506022	0.545194	RIGI
Regulation Of Intracellular Signal Transduction (GO:1902531)	2/297	0.506769	0.54542	BST1;ARHGEF10L
Neuron Projection Guidance (GO:0097485)	1/124	0.508855	0.545931	SLIT2
Positive Regulation Of Defense Response (GO:0031349)	1/124	0.508855	0.545931	LCP1
Regulation Of DNA Metabolic Process (GO:0051052)	1/124	0.508855	0.545931	SMG5
Cellular Response To Starvation (GO:0009267)	1/126	0.514473	0.550795	WDR45
Positive Regulation Of Intracellular Protein Transport (GO:0090316)	1/126	0.514473	0.550795	TMEM30A
Regulation Of Response To External Stimulus (GO:0032101)	1/127	0.517258	0.552612	BST1
Regulation Of Anatomical Structure Morphogenesis (GO:0022603)	1/127	0.517258	0.552612	RAP2A
Protein Targeting (GO:0006605)	1/129	0.522781	0.557925	ARL6
Golgi Organization (GO:0007030)	1/130	0.525518	0.559672	TRAPPC12
Positive Regulation Of Peptidyl-Tyrosine Phosphorylation (GO:0050731)	1/130	0.525518	0.559672	ITGB3
Synapse Organization (GO:0050808)	1/131	0.528241	0.561982	DKK1
Protein Localization To Plasma Membrane (GO:0072659)	1/137	0.544252	0.57841	RAP2A
Negative Regulation Of Wnt Signaling Pathway (GO:0030178)	1/140	0.552054	0.586089	DKK1
Protein Localization To Cell Periphery (GO:1990778)	1/142	0.557182	0.590916	RAP2A
Negative Regulation Of Response To External Stimulus (GO:0032102)	1/146	0.567264	0.59973	LYAR
Neuron Projection Morphogenesis (GO:0048812)	1/146	0.567264	0.59973	APBB1
Positive Regulation Of Cellular Catabolic Process (GO:0031331)	1/146	0.567264	0.59973	BNIP3
Negative Regulation Of Protein Metabolic Process (GO:0051248)	1/147	0.569749	0.601731	ITGB3
Axon Guidance (GO:0007411)	1/149	0.574676	0.605675	SLIT2
Negative Regulation Of DNA-binding Transcription Factor Activity (GO:0043433)	1/149	0.574676	0.605675	CYP1B1
protein-RNA Complex Assembly (GO:0022618)	1/150	0.577119	0.607619	SRSF10
Cellular Response To Organic Cyclic Compound (GO:0071407)	1/152	0.581962	0.612084	CYP1B1
Peptidyl-Serine Phosphorylation (GO:0018105)	1/158	0.596165	0.626374	AKT3
Nitrogen Compound Transport (GO:0071705)	1/163	0.607634	0.637765	TMEM30A
Peptidyl-Serine Modification (GO:0018209)	1/166	0.61436	0.644159	AKT3
Positive Regulation Of Macromolecule Metabolic Process (GO:0010604)	2/364	0.617226	0.645831	DKK1;RIGI
Protein Modification By Small Protein Conjugation (GO:0032446)	2/364	0.617226	0.645831	URM1;ASB1
Positive Regulation Of Nucleic Acid-Templated Transcription (GO:1903508)	3/557	0.619029	0.647051	COL1A1;SMAD4;APBB1
Positive Regulation Of Cellular Biosynthetic Process (GO:0031328)	1/174	0.631743	0.659662	SAMD4A
Positive Regulation Of Hydrolase Activity (GO:0051345)	1/176	0.635966	0.66339	RALGPS2
Negative Regulation Of Transcription By RNA Polymerase II (GO:0000122)	4/763	0.636936	0.66372	SMAD4;APBB1;DKK1;LYAR
Negative Regulation Of Cytokine Production (GO:0001818)	1/178	0.640141	0.666376	ASB1
DNA Damage Response (GO:0006974)	2/384	0.646342	0.672143	TRAPPC13;APBB1
Macromolecule Biosynthetic Process (GO:0009059)	1/183	0.650372	0.675642	EXT2
Endocytosis (GO:0006897)	1/189	0.662269	0.687298	RAB22A
DNA-templated Transcription (GO:0006351)	1/199	0.681211	0.706235	SMAD4
Vesicle-Mediated Transport (GO:0016192)	2/411	0.682864	0.707228	ARL6;RAB22A
Organic Substance Transport (GO:0071702)	1/201	0.684872	0.708584	PANX1
Regulation Of Translation (GO:0006417)	1/202	0.686686	0.709739	SAMD4A
Organelle Organization (GO:0006996)	2/418	0.691821	0.714319	TRAPPC12;HPS6
Regulation Of GTPase Activity (GO:0043087)	1/214	0.707668	0.72994	RALGPS2
Positive Regulation Of Cell Motility (GO:2000147)	1/221	0.719258	0.741142	COL1A1
Cellular Response To Lipid (GO:0071396)	1/228	0.730393	0.750333	LCP1
Chromatin Remodeling (GO:0006338)	1/228	0.730393	0.750333	CHD2
Cilium Organization (GO:0044782)	1/228	0.730393	0.750333	ARL6
Regulation Of Nucleic Acid-Templated Transcription (GO:1903506)	2/452	0.732423	0.751658	APBB1;SRSF10
Negative Regulation Of Intracellular Signal Transduction (GO:1902532)	1/231	0.73503	0.753572	SLIT2
Positive Regulation Of GTPase Activity (GO:0043547)	1/234	0.739587	0.757481	RALGPS2
Regulation Of Autophagy (GO:0010506)	1/241	0.749922	0.767292	BNIP3
Cilium Assembly (GO:0060271)	1/243	0.752799	0.769461	ARL6
Regulation Of ERK1 And ERK2 Cascade (GO:0070372)	1/244	0.754226	0.770144	SMAD4
Positive Regulation Of DNA-binding Transcription Factor Activity (GO:0051091)	1/246	0.757054	0.772256	RIGI
Positive Regulation Of Cell Population Proliferation (GO:0008284)	2/483	0.765434	0.780021	BST1;TIMP1
Cytokine-Mediated Signaling Pathway (GO:0019221)	1/257	0.772043	0.785967	SMAD4
Protein Modification Process (GO:0036211)	3/711	0.775628	0.788827	AKT3;WDR45;B4GALT7
Positive Regulation Of Signal Transduction (GO:0009967)	1/266	0.783621	0.796159	ITGB3
Chromatin Organization (GO:0006325)	1/268	0.786114	0.797894	HMGN2
Positive Regulation Of Cell Migration (GO:0030335)	1/272	0.791015	0.802067	COL1A1
Negative Regulation Of DNA-templated Transcription (GO:0045892)	4/1025	0.842094	0.853009	SMAD4;APBB1;DKK1;LYAR
Positive Regulation Of DNA-templated Transcription (GO:0045893)	5/1243	0.844006	0.854093	COL1A1;SMAD4;APBB1;LYAR;RIGI
Proteolysis (GO:0006508)	1/330	0.850746	0.860058	THBD
Negative Regulation Of Gene Expression (GO:0010629)	1/336	0.855862	0.864052	ASB1
Positive Regulation Of Cellular Process (GO:0048522)	2/594	0.856398	0.864052	BST1;TIMP1
Regulation Of Transcription By RNA Polymerase II (GO:0006357)	8/2028	0.902435	0.909597	TOX4;SMAD4;ADNP;APBB1;CHD2;DKK1;LYAR;RIGI
Positive Regulation Of Transcription By RNA Polymerase II (GO:0045944)	3/938	0.90768	0.913977	SMAD4;APBB1;RIGI
Phosphorylation (GO:0016310)	1/429	0.916171	0.921614	AKT3
Nervous System Development (GO:0007399)	1/433	0.918107	0.922215	SMPD1
Protein Ubiquitination (GO:0016567)	1/434	0.918584	0.922215	ASB1
Negative Regulation Of Nucleic Acid-Templated Transcription (GO:1903507)	1/456	0.928411	0.93116	SMAD4
Regulation Of DNA-templated Transcription (GO:0006355)	7/1922	0.930193	0.932027	COL1A1;TOX4;SMAD4;ADNP;APBB1;CHD2;SRSF10
Protein Phosphorylation (GO:0006468)	1/500	0.944673	0.945603	AKT3
Positive Regulation Of Intracellular Signal Transduction (GO:1902533)	1/525	0.95222	0.95222	SMAD4

## Sheet: MF_114 only DEPs
Term	Overlap	P-value	Adjusted P-value	Genes
Solute:Monoatomic Cation Symporter Activity (GO:0015294)	3/12	3.82197e-05	0.00668844	SLC33A1;SLC39A6;SLC39A10
RNA Binding (GO:0003723)	18/1411	0.0010256	0.0703213	SRP19;SLC4A1AP;POP4;SAMD4A;DDX41;CHD2;RPP25L;ANKHD1;SMG5;RRP9;TRA2B;XPO5;HABP4;HMGN2;LYAR;SRSF10;NOP10;RIGI
Protein Homodimerization Activity (GO:0042803)	11/662	0.00141282	0.0703213	BNIP3L;GSTM3;EXT2;SMAD4;BLTP3B;S100A1;BNIP3;RABL3;ENPP1;LCP1;SLIT2
Monoatomic Cation:Bicarbonate Symporter Activity (GO:0140410)	2/11	0.00171279	0.0703213	SLC4A7;SLC39A6
Phosphotransferase Activity, For Other Substituted Phosphate Groups (GO:0016780)	2/13	0.00241102	0.0703213	PTDSS1;PIGG
Metalloendopeptidase Inhibitor Activity (GO:0008191)	2/13	0.00241102	0.0703213	LXN;TIMP1
Protease Binding (GO:0002020)	4/125	0.005718	0.10986	COL1A1;COL1A2;ITGB3;TIMP1
GTP Binding (GO:0005525)	5/201	0.00591727	0.10986	RAP2A;ARL6;RABL3;RAB22A;RIGI
Telomerase RNA Binding (GO:0070034)	2/21	0.00630104	0.10986	SMG5;NOP10
Bicarbonate Transmembrane Transporter Activity (GO:0015106)	2/22	0.00690549	0.10986	SLC39A6;SLC39A10
Low-Density Lipoprotein Particle Receptor Binding (GO:0050750)	2/22	0.00690549	0.10986	APBB1;DKK1
Zinc Ion Transmembrane Transporter Activity (GO:0005385)	2/23	0.00753516	0.109888	SLC39A6;SLC39A10
GTPase Binding (GO:0051020)	5/225	0.00939629	0.119578	BNIP3;XPO5;CDC42EP2;HPS6;LCP1
Guanyl Ribonucleotide Binding (GO:0032561)	5/226	0.00956623	0.119578	RAP2A;ARL6;RABL3;RAB22A;RIGI
Lipoprotein Particle Receptor Binding (GO:0070325)	2/27	0.0103002	0.120169	APBB1;DKK1
snoRNA Binding (GO:0030515)	2/31	0.0134452	0.147057	NOP10;RRP9
Transition Metal Ion Transmembrane Transporter Activity (GO:0046915)	2/33	0.0151545	0.156003	SLC39A6;SLC39A10
Purine Ribonucleoside Triphosphate Binding (GO:0035639)	7/476	0.0192857	0.180663	RAP2A;ARL6;AKT3;RABL3;ENPP1;RAB22A;RIGI
Lipase Activity (GO:0016298)	2/42	0.0239065	0.180663	LCP1;LDAH
Phosphoric Diester Hydrolase Activity (GO:0008081)	2/44	0.0260743	0.180663	SMPD1;ENPP1
Endopeptidase Inhibitor Activity (GO:0004866)	3/112	0.0262507	0.180663	LXN;SERPINF1;TIMP1
1-Acylglycerophosphocholine O-acyltransferase Activity (GO:0047184)	1/5	0.0281796	0.180663	LPCAT2
Sterol Esterase Activity (GO:0004771)	1/5	0.0281796	0.180663	LDAH
Gap Junction Hemi-Channel Activity (GO:0055077)	1/5	0.0281796	0.180663	PANX1
CoA Carboxylase Activity (GO:0016421)	1/5	0.0281796	0.180663	PCCB
Hydrolase Activity, Acting On Acid Anhydrides, In Phosphorus-Containing Anhydrides (GO:0016818)	1/5	0.0281796	0.180663	ENPP1
Lactate Dehydrogenase Activity (GO:0004457)	1/5	0.0281796	0.180663	LDHAL6B
3-hydroxyacyl-CoA Dehydratase Activity (GO:0018812)	1/6	0.0337203	0.180663	HACD2
Aminophospholipid Flippase Activity (GO:0015247)	1/6	0.0337203	0.180663	TMEM30A
Cell-Matrix Adhesion Mediator Activity (GO:0098634)	1/6	0.0337203	0.180663	ITGA1
Lipoprotein Lipase Activity (GO:0004465)	1/6	0.0337203	0.180663	LCP1
Roundabout Binding (GO:0048495)	1/6	0.0337203	0.180663	SLIT2
2-Acylglycerol-3-Phosphate O-acyltransferase Activity (GO:0047144)	1/7	0.0392297	0.180663	LPCAT2
CD4 Receptor Binding (GO:0042609)	1/7	0.0392297	0.180663	SPG21
O-acetyltransferase Activity (GO:0016413)	1/7	0.0392297	0.180663	LPCAT2
Dinucleotide Phosphatase Activity (GO:0004551)	1/7	0.0392297	0.180663	ENPP1
S-methyltransferase Activity (GO:0008172)	1/7	0.0392297	0.180663	TPMT
Estrogen 16-Alpha-Hydroxylase Activity (GO:0101020)	1/7	0.0392297	0.180663	CYP1B1
Vascular Endothelial Growth Factor Receptor 2 Binding (GO:0043184)	1/8	0.044708	0.182858	ITGB3
Carbonyl Reductase (NADPH) Activity (GO:0004090)	1/8	0.044708	0.182858	DCXR
pre-miRNA Binding (GO:0070883)	1/8	0.044708	0.182858	XPO5
Lysophospholipid Acyltransferase Activity (GO:0071617)	1/8	0.044708	0.182858	LPCAT2
Zinc Ion Binding (GO:0008270)	5/341	0.0457171	0.182858	SMPD1;FNTB;ENPP1;TIMP1;RIGI
Transition Metal Ion Binding (GO:0046914)	6/456	0.0464523	0.182858	SMPD1;FNTB;ENPP1;TIMP1;B4GALT7;RIGI
Glutathione Binding (GO:0043295)	1/9	0.0501554	0.182858	GSTM3
Ribonuclease P RNA Binding (GO:0033204)	1/9	0.0501554	0.182858	POP4
U3 snoRNA Binding (GO:0034511)	1/9	0.0501554	0.182858	RRP9
Nucleoside Triphosphate Diphosphatase Activity (GO:0047429)	1/9	0.0501554	0.182858	ENPP1
Galactosyltransferase Activity (GO:0008378)	1/10	0.0555719	0.188564	B4GALT7
Platelet-Derived Growth Factor Binding (GO:0048407)	1/10	0.0555719	0.188564	COL1A2
Ribonuclease P Activity (GO:0004526)	1/10	0.0555719	0.188564	POP4
GDP Binding (GO:0019003)	2/67	0.0560305	0.188564	RAP2A;RAB22A
Calcium-Activated Potassium Channel Activity (GO:0015269)	1/11	0.0609578	0.197548	KCNMA1
enoyl-CoA Hydratase Activity (GO:0004300)	1/11	0.0609578	0.197548	HACD2
Insulin-Like Growth Factor I Binding (GO:0031994)	1/12	0.0663133	0.200083	ITGB3
Vascular Endothelial Growth Factor Receptor Binding (GO:0005172)	1/12	0.0663133	0.200083	ITGB3
Platelet-Derived Growth Factor Receptor Binding (GO:0005161)	1/12	0.0663133	0.200083	ITGB3
GTPase Inhibitor Activity (GO:0005095)	1/12	0.0663133	0.200083	SLIT2
Phospholipase Activity (GO:0004620)	2/77	0.0715102	0.208946	SMPD1;LCP1
I-SMAD Binding (GO:0070411)	1/13	0.0716385	0.208946	SMAD4
Phospholipase A1 Activity (GO:0008970)	1/14	0.0769336	0.216405	LCP1
SUMO Binding (GO:0032183)	1/14	0.0769336	0.216405	HABP4
mRNA Binding (GO:0003729)	4/282	0.0779059	0.216405	SLC4A1AP;TRA2B;XPO5;SAMD4A
Oxidoreductase Activity, Acting On NAD(P)H, Quinone Or Similar Compound As Acceptor (GO:0016655)	1/15	0.0821987	0.217951	DCXR
tRNA-specific Ribonuclease Activity (GO:0004549)	1/15	0.0821987	0.217951	POP4
Insulin-Like Growth Factor Binding (GO:0005520)	1/15	0.0821987	0.217951	ITGB3
Ribosome Binding (GO:0043022)	2/85	0.0847662	0.221404	SRP19;NOMO1
Ubiquitin-Protein Transferase Activator Activity (GO:0097027)	1/16	0.0874341	0.223668	RIGI
Heme Binding (GO:0020037)	2/87	0.0881891	0.223668	CYP1B1;CYGB
Chemokine Binding (GO:0019956)	1/17	0.0926399	0.227882	ITGB3
Hydrolase Activity, Hydrolyzing N-glycosyl Compounds (GO:0016799)	1/18	0.0978162	0.227882	BST1
Calcium Activated Cation Channel Activity (GO:0005227)	1/18	0.0978162	0.227882	KCNMA1
Leak Channel Activity (GO:0022840)	1/18	0.0978162	0.227882	PANX1
Oxidoreductase Activity, Acting On The CH-OH Group Of Donors, NAD Or NADP As Acceptor (GO:0016616)	2/95	0.102275	0.227882	DCXR;LDHAL6B
1-Acylglycerol-3-Phosphate O-acyltransferase Activity (GO:0003841)	1/19	0.102963	0.227882	LPCAT2
R-SMAD Binding (GO:0070412)	1/19	0.102963	0.227882	SMAD4
UDP-galactosyltransferase Activity (GO:0035250)	1/19	0.102963	0.227882	B4GALT7
Hexosyltransferase Activity (GO:0016758)	2/96	0.104078	0.227882	EXT2;B4GALT7
Small GTPase Binding (GO:0031267)	3/199	0.105168	0.227882	XPO5;CDC42EP2;HPS6
Gap Junction Channel Activity (GO:0005243)	1/20	0.108081	0.227882	PANX1
Lysophosphatidic Acid Acyltransferase Activity (GO:0042171)	1/20	0.108081	0.227882	LPCAT2
Fibroblast Growth Factor Binding (GO:0017134)	1/20	0.108081	0.227882	ITGB3
Solute:Proton Symporter Activity (GO:0015295)	1/20	0.108081	0.227882	SLC33A1
Triglyceride Lipase Activity (GO:0004806)	1/21	0.11317	0.235771	LCP1
Carboxylic Ester Hydrolase Activity (GO:0052689)	2/104	0.118798	0.239676	LCP1;LDAH
Monoatomic Cation Channel Activity (GO:0005261)	2/105	0.120673	0.239676	PANX1;CALHM2
Steroid Hydroxylase Activity (GO:0008395)	1/23	0.123262	0.239676	CYP1B1
Lipoprotein Particle Binding (GO:0071813)	1/23	0.123262	0.239676	LCP1
Protein Phosphatase 2A Binding (GO:0051721)	1/23	0.123262	0.239676	SMG5
Cyclosporin A Binding (GO:0016018)	1/23	0.123262	0.239676	PPIC
Phosphatidylinositol-3,5-Bisphosphate Binding (GO:0080025)	1/24	0.128265	0.246664	WDR45
Oxidoreductase Activity, Acting On Paired Donors, With Incorporation Or Reduction Of Molecular Oxygen, Reduced Flavin Or Flavoprotein As One Donor, And Incorporation Of One Atom Of Oxygen (GO:0016712)	1/25	0.13324	0.250721	CYP1B1
Wide Pore Channel Activity (GO:0022829)	1/25	0.13324	0.250721	PANX1
Protein Phosphatase Binding (GO:0019903)	2/115	0.13981	0.260285	ITGA1;SMG5
Glutathione Transferase Activity (GO:0004364)	1/28	0.147996	0.269785	GSTM3
RNA Endonuclease Activity, Producing 5'-Phosphomonoesters (GO:0016891)	1/28	0.147996	0.269785	POP4
Acylglycerol O-acyltransferase Activity (GO:0016411)	1/29	0.15286	0.275778	LPCAT2
Glucuronosyltransferase Activity (GO:0015020)	1/30	0.157695	0.275967	EXT2
pre-mRNA Binding (GO:0036002)	1/30	0.157695	0.275967	TRA2B
Receptor Antagonist Activity (GO:0048019)	1/30	0.157695	0.275967	DKK1
O-acyltransferase Activity (GO:0008374)	1/31	0.162504	0.281566	LPCAT2
Telomeric DNA Binding (GO:0042162)	1/33	0.172039	0.291831	SMG5
NADH Dehydrogenase (Ubiquinone) Activity (GO:0008137)	1/33	0.172039	0.291831	NDUFB1
Transcription Coactivator Binding (GO:0001223)	1/34	0.176766	0.291831	SMAD4
NADH Dehydrogenase (Quinone) Activity (GO:0050136)	1/34	0.176766	0.291831	NDUFB1
Solute:Sodium Symporter Activity (GO:0015370)	1/34	0.176766	0.291831	SLC4A7
Peptidase Inhibitor Activity (GO:0030414)	1/37	0.190788	0.306311	TIMP1
Monoatomic Cation Transmembrane Transporter Activity (GO:0008324)	1/37	0.190788	0.306311	CALHM2
Monoatomic Ion Channel Activity (GO:0005216)	1/37	0.190788	0.306311	CALHM2
GTPase Activity (GO:0003924)	3/265	0.192598	0.306407	RAP2A;RABL3;RAB22A
Ribonucleoside Triphosphate Phosphatase Activity (GO:0017111)	3/270	0.199853	0.311306	RAP2A;RABL3;RAB22A
Catalytic Activity, Acting On A tRNA (GO:0140101)	1/39	0.200004	0.311306	DTWD1
Ubiquitin Protein Ligase Binding (GO:0031625)	3/271	0.201312	0.311306	APBB1;SMG5;RIGI
Phosphatidylinositol-3-Phosphate Binding (GO:0032266)	1/40	0.204573	0.311306	WDR45
Acetylglucosaminyltransferase Activity (GO:0008375)	1/40	0.204573	0.311306	EXT2
Single-Stranded RNA Binding (GO:0003727)	1/43	0.218125	0.329067	RIGI
GTPase Regulator Activity (GO:0030695)	4/424	0.223101	0.333698	CDC42EP2;ARHGEF10L;SLIT2;RALGPS2
Proton Transmembrane Transporter Activity (GO:0015078)	1/45	0.227032	0.335262	SLC33A1
Ubiquitin-Like Protein Ligase Binding (GO:0044389)	3/289	0.227978	0.335262	APBB1;SMG5;RIGI
Exonuclease Activity (GO:0004527)	1/46	0.231448	0.337528	ENPP1
Manganese Ion Binding (GO:0030145)	1/48	0.240205	0.347403	B4GALT7
Pyrophosphatase Activity (GO:0016462)	1/49	0.244546	0.350783	ENPP1
S-adenosylmethionine-dependent Methyltransferase Activity (GO:0008757)	1/50	0.248862	0.354073	TPMT
Phosphoric Ester Hydrolase Activity (GO:0042578)	1/52	0.257423	0.363298	ENPP1
Serine-Type Endopeptidase Inhibitor Activity (GO:0004867)	1/53	0.261666	0.366333	SERPINF1
Oxidoreduction-Driven Active Transmembrane Transporter Activity (GO:0015453)	1/54	0.265886	0.369286	NDUFB1
Actin Binding (GO:0003779)	2/183	0.280197	0.386098	KCNMA1;LCP1
Nuclease Activity (GO:0004518)	1/58	0.282527	0.386267	ENPP1
UDP-glycosyltransferase Activity (GO:0008194)	1/61	0.294762	0.399871	EXT2
Double-Stranded RNA Binding (GO:0003725)	1/65	0.310754	0.418322	RIGI
Calcium Ion Binding (GO:0005509)	3/346	0.31569	0.421723	ENPP1;LCP1;SLIT2
Guanyl-Nucleotide Exchange Factor Activity (GO:0005085)	2/203	0.322257	0.424357	ARHGEF10L;RALGPS2
Calcium Ion Transmembrane Transporter Activity (GO:0015085)	1/68	0.322511	0.424357	PANX1
GTPase Activator Activity (GO:0005096)	2/211	0.338933	0.442637	CDC42EP2;ARHGEF10L
ATPase Binding (GO:0051117)	1/73	0.341667	0.442902	S100A1
Metal Ion Binding (GO:0046872)	4/521	0.345838	0.445013	RAP2A;ENPP1;LCP1;SLIT2
Voltage-Gated Monoatomic Cation Channel Activity (GO:0022843)	1/76	0.352902	0.447521	KCNMA1
Protein Tyrosine Phosphatase Activity (GO:0004725)	1/76	0.352902	0.447521	HACD2
Amyloid-Beta Binding (GO:0001540)	1/79	0.363947	0.453012	APBB1
Potassium Channel Activity (GO:0005267)	1/79	0.363947	0.453012	KCNMA1
Ubiquitin Binding (GO:0043130)	1/80	0.367587	0.453012	DNAAF10
Voltage-Gated Potassium Channel Activity (GO:0005249)	1/80	0.367587	0.453012	KCNMA1
Phosphatase Activity (GO:0016791)	1/83	0.378383	0.45984	ENPP1
Chromatin DNA Binding (GO:0031490)	1/83	0.378383	0.45984	TOX4
Growth Factor Activity (GO:0008083)	1/85	0.385478	0.465233	DKK1
Calcium Channel Activity (GO:0005262)	1/91	0.406288	0.486989	PANX1
Phosphatidylinositol Bisphosphate Binding (GO:1902936)	1/93	0.413068	0.491747	WDR45
Growth Factor Receptor Binding (GO:0070851)	1/96	0.423094	0.50028	ITGB3
Transcription Coregulator Binding (GO:0001221)	1/99	0.43295	0.505109	SMAD4
Histone Deacetylase Binding (GO:0042826)	1/99	0.43295	0.505109	SMG5
Phosphatidylinositol Binding (GO:0035091)	1/106	0.455304	0.527671	WDR45
Phosphatidylinositol Phosphate Binding (GO:1901981)	1/109	0.464615	0.534919	WDR45
Phosphatase Binding (GO:0019902)	1/112	0.473768	0.538422	ITGA1
ATP Binding (GO:0005524)	2/279	0.473811	0.538422	AKT3;ENPP1
Adenyl Ribonucleotide Binding (GO:0032559)	2/309	0.527993	0.596121	AKT3;ENPP1
Receptor Ligand Activity (GO:0048018)	2/319	0.545209	0.611613	TIMP1;DKK1
Magnesium Ion Binding (GO:0000287)	1/155	0.589124	0.656667	RAP2A
Cytokine Activity (GO:0005125)	1/178	0.640141	0.709017	TIMP1
Protein Heterodimerization Activity (GO:0046982)	1/190	0.664212	0.731051	EXT2
DNA Binding (GO:0003677)	4/846	0.715819	0.782927	TOX4;SMAD4;CHD2;LYAR
Transcription Regulatory Region Nucleic Acid Binding (GO:0001067)	1/224	0.724085	0.787049	SMAD4
Transcription Cis-Regulatory Region Binding (GO:0000976)	2/474	0.756229	0.816914	SMAD4;ADNP
DNA-binding Transcription Factor Binding (GO:0140297)	1/282	0.802784	0.861885	LYAR
Ubiquitin Protein Ligase Activity (GO:0061630)	1/311	0.833328	0.889222	ASB1
Ubiquitin-Like Protein Ligase Activity (GO:0061659)	1/319	0.840895	0.891858	ASB1
Protein Serine/Threonine Kinase Activity (GO:0004674)	1/342	0.860804	0.907043	AKT3
DNA-binding Transcription Activator Activity, RNA Polymerase II-specific (GO:0001228)	1/348	0.865579	0.907043	SMAD4
Ubiquitin-Protein Transferase Activity (GO:0004842)	1/412	0.907423	0.945232	ASB1
Sequence-Specific DNA Binding (GO:0043565)	2/717	0.918983	0.951609	SMAD4;SMG5
Kinase Binding (GO:0019900)	1/460	0.930067	0.957421	WDR45
Protein Kinase Binding (GO:0019901)	1/511	0.948129	0.970308	WDR45
RNA Polymerase II Transcription Regulatory Region Sequence-Specific DNA Binding (GO:0000977)	3/1225	0.973671	0.989375	SMAD4;ADNP;CHD2
Sequence-Specific Double-Stranded DNA Binding (GO:1990837)	1/715	0.984423	0.989375	SMAD4
Cis-Regulatory Region Sequence-Specific DNA Binding (GO:0000987)	2/1098	0.987957	0.989375	SMAD4;CHD2
RNA Polymerase II Cis-Regulatory Region Sequence-Specific DNA Binding (GO:0000978)	2/1122	0.989375	0.989375	SMAD4;CHD2

## Sheet: CC_114 only DEPs
Term	Overlap	P-value	Adjusted P-value	Genes
Ribonuclease MRP Complex (GO:0000172)	2/7	0.0006638	0.0770008	POP4;RPP25L
TRAPPIII Protein Complex (GO:1990072)	2/11	0.00171279	0.0993416	TRAPPC12;TRAPPC13
Endoribonuclease Complex (GO:1902555)	2/17	0.00414174	0.160147	POP4;RPP25L
Golgi Membrane (GO:0000139)	7/427	0.0112317	0.325719	EXT2;GALNT5;SLC33A1;CD59;ARMH3;B4GALT7;GALNT10
Specific Granule Membrane (GO:0035579)	3/90	0.0147976	0.325963	BST1;TMEM30A;CD59
Collagen-Containing Extracellular Matrix (GO:0062023)	6/373	0.0200567	0.325963	COL1A1;COL1A2;SERPINF1;ELN;ANGPTL4;FBLN2
Box C/D RNP Complex (GO:0031428)	1/5	0.0281796	0.325963	RRP9
Signal Recognition Particle, Endoplasmic Reticulum Targeting (GO:0005786)	1/5	0.0281796	0.325963	SRP19
Golgi-associated Vesicle (GO:0005798)	2/47	0.0294691	0.325963	CCDC115;SPG21
Early Endosome (GO:0005769)	5/307	0.0312884	0.325963	BLTP3B;TMEM30A;HPS6;DKK1;RAB22A
PTW/PP1 Phosphatase Complex (GO:0072357)	1/6	0.0337203	0.325963	TOX4
TIM22 Mitochondrial Import Inner Membrane Insertion Complex (GO:0042721)	1/6	0.0337203	0.325963	TIMM29
Filopodium (GO:0030175)	2/60	0.0460121	0.327173	ITGB3;LCP1
Multimeric Ribonuclease P Complex (GO:0030681)	1/9	0.0501554	0.327173	POP4
Serine-Type Endopeptidase Complex (GO:1905370)	1/10	0.0555719	0.327173	THBD
TRAPPII Protein Complex (GO:1990071)	1/11	0.0609578	0.327173	TRAPPC13
Filopodium Membrane (GO:0031527)	1/11	0.0609578	0.327173	ITGB3
Specific Granule (GO:0042581)	3/159	0.0626514	0.327173	BST1;TMEM30A;CD59
Podosome (GO:0002102)	1/12	0.0663133	0.327173	LCP1
Serine-Type Peptidase Complex (GO:1905286)	1/12	0.0663133	0.327173	THBD
Focal Adhesion (GO:0005925)	5/387	0.0706699	0.327173	PROCR;ITGB3;ITGA1;CD59;LCP1
Microvillus Membrane (GO:0031528)	1/13	0.0716385	0.327173	ITGB3
RISC Complex (GO:0016442)	1/13	0.0716385	0.327173	XPO5
Secretory Granule Membrane (GO:0030667)	4/279	0.075572	0.327173	BST1;TMEM30A;ITGB3;CD59
Cell-Substrate Junction (GO:0030055)	5/395	0.0756486	0.327173	PROCR;ITGB3;ITGA1;CD59;LCP1
Muscle Myosin Complex (GO:0005859)	1/14	0.0769336	0.327173	MYL6B
Endopeptidase Complex (GO:1905369)	1/14	0.0769336	0.327173	THBD
Lipid Droplet (GO:0005811)	2/82	0.0797113	0.327173	LPCAT2;LDAH
trans-Golgi Network Transport Vesicle (GO:0030140)	1/15	0.0821987	0.327173	SPG21
Endoplasmic Reticulum Membrane (GO:0005789)	8/801	0.0872441	0.327173	EXT2;PTDSS1;LPCAT2;CYP1B1;CD59;PIGG;HACD2;NOMO1
Platelet Alpha Granule Membrane (GO:0031092)	1/16	0.0874341	0.327173	ITGB3
Platelet Alpha Granule (GO:0031091)	2/89	0.0916528	0.332242	ITGB3;TIMP1
Proton-Transporting V-type ATPase Complex (GO:0033176)	1/21	0.11317	0.397811	CCDC115
Pigment Granule (GO:0048770)	1/24	0.128265	0.425108	ITGB3
Vacuolar Proton-Transporting V-type ATPase Complex (GO:0016471)	1/24	0.128265	0.425108	CCDC115
Early Endosome Membrane (GO:0031901)	2/116	0.141759	0.456779	TMEM30A;DKK1
Endolysosome (GO:0036019)	1/28	0.147996	0.463989	SMPD1
Melanosome (GO:0042470)	1/31	0.162504	0.483344	ITGB3
Golgi Stack (GO:0005795)	1/31	0.162504	0.483344	LPCAT2
Supramolecular Fiber (GO:0099512)	1/36	0.18614	0.528372	ELN
Bounding Membrane Of Organelle (GO:0098588)	7/819	0.186752	0.528372	EXT2;GALNT5;SLC33A1;CD59;ARMH3;B4GALT7;GALNT10
Mitochondrial Envelope (GO:0005740)	2/146	0.202418	0.537185	TIMM29;BNIP3
Mitochondrial Respiratory Chain Complex I (GO:0005747)	1/41	0.209116	0.537185	NDUFB1
Respiratory Chain Complex I (GO:0045271)	1/41	0.209116	0.537185	NDUFB1
Mitochondrial Outer Membrane (GO:0005741)	2/151	0.212824	0.537185	BNIP3L;BNIP3
Endoplasmic Reticulum Lumen (GO:0005788)	3/284	0.220499	0.537185	COL1A1;COL1A2;TIMP1
Sarcoplasmic Reticulum (GO:0016529)	1/45	0.227032	0.537185	S100A1
Intracellular Non-Membrane-Bounded Organelle (GO:0043232)	9/1195	0.241481	0.537185	SRP19;POP4;LPCAT2;HABP4;TRAPPC13;LCP1;LDAH;LYAR;RRP9
Organelle Outer Membrane (GO:0031968)	2/170	0.252744	0.537185	BNIP3L;BNIP3
Basolateral Plasma Membrane (GO:0016323)	2/171	0.254855	0.537185	SLC4A7;ENPP1
Endoplasmic reticulum-Golgi Intermediate Compartment Membrane (GO:0033116)	1/52	0.257423	0.537185	CD59
ER To Golgi Transport Vesicle Membrane (GO:0012507)	1/55	0.270082	0.537185	CD59
Coated Vesicle Membrane (GO:0030662)	1/55	0.270082	0.537185	CD59
Extracellular Membrane-Bounded Organelle (GO:0065010)	1/57	0.278402	0.537185	FBLN2
Microvillus (GO:0005902)	1/58	0.282527	0.537185	ITGB3
Azurophil Granule Membrane (GO:0035577)	1/58	0.282527	0.537185	TMEM30A
Vacuolar Membrane (GO:0005774)	1/59	0.286628	0.537185	CCDC115
Transport Vesicle Membrane (GO:0030658)	1/60	0.290707	0.537185	CD59
Extracellular Vesicle (GO:1903561)	1/60	0.290707	0.537185	FBLN2
Mitochondrial Intermembrane Space (GO:0005758)	1/62	0.298794	0.537185	TIMM29
Caveola (GO:0005901)	1/62	0.298794	0.537185	KCNMA1
Platelet Alpha Granule Lumen (GO:0031093)	1/66	0.314695	0.537185	TIMP1
Organelle Envelope Lumen (GO:0031970)	1/68	0.322511	0.537185	TIMM29
Recycling Endosome Membrane (GO:0055038)	1/70	0.330239	0.537185	RAP2A
Lysosomal Membrane (GO:0005765)	3/356	0.331298	0.537185	TMEM30A;ENPP1;HPS6
Actin Filament (GO:0005884)	1/71	0.33407	0.537185	LCP1
Tertiary Granule Membrane (GO:0070821)	1/72	0.337879	0.537185	CD59
Endosome Membrane (GO:0010008)	3/361	0.339102	0.537185	RAP2A;TMEM30A;DKK1
Small-Subunit Processome (GO:0032040)	1/73	0.341667	0.537185	RRP9
Voltage-Gated Potassium Channel Complex (GO:0008076)	1/73	0.341667	0.537185	KCNMA1
COPII-coated ER To Golgi Transport Vesicle (GO:0030134)	1/76	0.352902	0.537185	CD59
Cytoplasmic Stress Granule (GO:0010494)	1/76	0.352902	0.537185	HABP4
Clathrin-Coated Vesicle (GO:0030136)	1/78	0.360286	0.537185	SPG21
Glutamatergic Synapse (GO:0098978)	1/78	0.360286	0.537185	ITGB3
Coated Vesicle (GO:0030135)	1/79	0.363947	0.537185	CCDC115
Mitochondrial Membrane (GO:0031966)	4/540	0.370496	0.537185	BNIP3L;TIMM29;BNIP3;NDUFB1
Potassium Channel Complex (GO:0034705)	1/81	0.371206	0.537185	KCNMA1
Bicellular Tight Junction (GO:0005923)	1/81	0.371206	0.537185	RIGI
Plasma Membrane Raft (GO:0044853)	1/82	0.374804	0.537185	KCNMA1
P-body (GO:0000932)	1/83	0.378383	0.537185	SAMD4A
Actin-Based Cell Projection (GO:0098858)	1/84	0.381941	0.537185	LCP1
Late Endosome Membrane (GO:0031902)	1/85	0.385478	0.537185	TMEM30A
Vesicle (GO:0031982)	2/235	0.388138	0.537185	CD59;FBLN2
Lysosomal Lumen (GO:0043202)	1/86	0.388996	0.537185	SMPD1
Tight Junction (GO:0070160)	1/93	0.413068	0.563716	RIGI
Phagocytic Vesicle (GO:0045335)	1/100	0.436199	0.585773	RAB22A
Cytoskeleton (GO:0005856)	4/599	0.446378	0.585773	ARL6;CDC42EP2;LCP1;RIGI
Nucleolus (GO:0005730)	5/771	0.449477	0.585773	SRP19;POP4;HABP4;LYAR;RRP9
Cell Projection Membrane (GO:0031253)	1/105	0.452165	0.585773	ITGB3
Apical Junction Complex (GO:0043296)	1/106	0.455304	0.585773	RIGI
Nuclear Lumen (GO:0031981)	5/780	0.459529	0.585773	SRP19;POP4;HABP4;LYAR;RRP9
Lytic Vacuole Membrane (GO:0098852)	2/287	0.488621	0.616088	ENPP1;HPS6
Intracellular Organelle Lumen (GO:0070013)	5/856	0.541957	0.675989	COL1A1;COL1A2;PCCB;TIMP1;LDHAL6B
Lysosome (GO:0005764)	3/503	0.549537	0.678153	SMPD1;ENPP1;HPS6
Actin Cytoskeleton (GO:0015629)	2/327	0.558668	0.682163	LCP1;RIGI
Microtubule Cytoskeleton (GO:0015630)	2/342	0.583142	0.693599	ARL6;CDC42EP2
Azurophil Granule (GO:0042582)	1/155	0.589124	0.693599	TMEM30A
Recycling Endosome (GO:0055037)	1/159	0.598485	0.693599	RAP2A
Vacuolar Lumen (GO:0005775)	1/161	0.603086	0.693599	SMPD1
Mitochondrial Matrix (GO:0005759)	2/355	0.603544	0.693599	PCCB;LDHAL6B
Tertiary Granule (GO:0070820)	1/162	0.605367	0.693599	CD59
Chromosome (GO:0005694)	1/164	0.609889	0.693599	TRAPPC13
Mitochondrial Inner Membrane (GO:0005743)	2/370	0.626147	0.705176	TIMM29;NDUFB1
Organelle Inner Membrane (GO:0019866)	2/398	0.665675	0.742483	TIMM29;NDUFB1
Endocytic Vesicle (GO:0030139)	1/196	0.675642	0.746423	RAB22A
Late Endosome (GO:0005770)	1/205	0.692068	0.757357	TMEM30A
Lytic Vacuole (GO:0000323)	1/223	0.722485	0.782817	SMPD1
Nuclear Membrane (GO:0031965)	1/227	0.728829	0.782817	HABP4
Intracellular Membrane-Bounded Organelle (GO:0043231)	27/5175	0.736465	0.783761	SLC4A1AP;ITGB3;URM1;DDX41;CHD2;SMG5;DTWD1;TRA2B;XPO5;TRAPPC12;HABP4;CYP1B1;APBB1;HMGN2;LYAR;SRSF10;BNIP3L;GSTM3;SMAD4;S100A1;DCXR;BNIP3;TOX4;ADNP;SPG21;PPIC;LDHAL6B
Nucleus (GO:0005634)	23/4487	0.752247	0.793278	BNIP3L;GSTM3;SMAD4;S100A1;ITGB3;DCXR;URM1;BNIP3;DDX41;CHD2;SMG5;TOX4;DTWD1;TRA2B;XPO5;TRAPPC12;HABP4;ADNP;APBB1;HMGN2;LYAR;SRSF10;LDHAL6B
Cilium (GO:0005929)	1/257	0.772043	0.806819	ARL6
Polymeric Cytoskeletal Fiber (GO:0099513)	1/265	0.782364	0.809514	LCP1
Dendrite (GO:0030425)	1/270	0.788579	0.809514	BNIP3
Cell-Cell Junction (GO:0005911)	1/299	0.821304	0.835713	ITGB3
Secretory Granule Lumen (GO:0034774)	1/316	0.838098	0.845386	TIMP1
Neuron Projection (GO:0043005)	1/557	0.960409	0.960409	BNIP3

## Sheet: KEGG_114 only DEPs
Term	Overlap	P-value	Adjusted P-value	Genes
AGE-RAGE signaling pathway in diabetic complications	5/100	0.000269559	0.0474423	COL1A1;THBD;SMAD4;COL1A2;AKT3
ECM-receptor interaction	4/88	0.00161556	0.14217	COL1A1;COL1A2;ITGB3;ITGA1
Platelet activation	4/124	0.00555903	0.26036	COL1A1;COL1A2;ITGB3;AKT3
Focal adhesion	5/201	0.00591727	0.26036	COL1A1;COL1A2;ITGB3;AKT3;ITGA1
Fluid shear stress and atherosclerosis	4/139	0.00827028	0.291114	GSTM3;THBD;ITGB3;AKT3
Complement and coagulation cascades	3/85	0.0126975	0.328843	THBD;PROCR;CD59
Propanoate metabolism	2/34	0.0160424	0.328843	PCCB;LDHAL6B
Nicotinate and nicotinamide metabolism	2/35	0.016952	0.328843	BST1;ENPP1
Mucin type O-glycan biosynthesis	2/36	0.0178832	0.328843	GALNT5;GALNT10
Hematopoietic cell lineage	3/99	0.0190449	0.328843	ITGB3;ITGA1;CD59
Protein digestion and absorption	3/103	0.021127	0.328843	COL1A1;COL1A2;ELN
Ribosome biogenesis in eukaryotes	3/108	0.0238984	0.328843	POP4;RPP25L;NOP10
HIF-1 signaling pathway	3/109	0.0244752	0.328843	AKT3;TIMP1;LDHAL6B
Diabetic cardiomyopathy	4/203	0.0289829	0.328843	COL1A1;COL1A2;AKT3;NDUFB1
Other types of O-glycan biosynthesis	2/47	0.0294691	0.328843	GALNT5;GALNT10
Proteoglycans in cancer	4/205	0.0298948	0.328843	COL1A1;COL1A2;ITGB3;AKT3
Glycosaminoglycan biosynthesis	2/53	0.0367492	0.357664	EXT2;B4GALT7
Relaxin signaling pathway	3/129	0.0375784	0.357664	COL1A1;COL1A2;AKT3
FoxO signaling pathway	3/131	0.0390512	0.357664	SMAD4;BNIP3;AKT3
Human papillomavirus infection	5/331	0.0411232	0.357664	COL1A1;COL1A2;ITGB3;AKT3;ITGA1
Sulfur relay system	1/8	0.044708	0.357664	URM1
Riboflavin metabolism	1/8	0.044708	0.357664	ENPP1
PI3K-Akt signaling pathway	5/354	0.0521317	0.393306	COL1A1;COL1A2;ITGB3;AKT3;ITGA1
Mitophagy	2/68	0.057519	0.393306	BNIP3L;BNIP3
Central carbon metabolism in cancer	2/70	0.0605372	0.393306	AKT3;LDHAL6B
Adherens junction	2/71	0.0620663	0.393306	AFDN;SMAD4
Wnt signaling pathway	3/166	0.0693846	0.393306	SMAD4;SERPINF1;DKK1
Chronic myeloid leukemia	2/76	0.0699052	0.393306	SMAD4;AKT3
Metabolism of xenobiotics by cytochrome P450	2/76	0.0699052	0.393306	GSTM3;CYP1B1
Pancreatic cancer	2/76	0.0699052	0.393306	SMAD4;AKT3
Hepatocellular carcinoma	3/168	0.0713665	0.393306	GSTM3;SMAD4;AKT3
Arrhythmogenic right ventricular cardiomyopathy	2/77	0.0715102	0.393306	ITGB3;ITGA1
Colorectal cancer	2/86	0.0864725	0.45662	SMAD4;AKT3
RNA transport	3/186	0.0903148	0.45662	POP4;XPO5;RPP25L
Phenylalanine metabolism	1/17	0.0926399	0.45662	MIF
Hypertrophic cardiomyopathy	2/90	0.0933995	0.45662	ITGB3;ITGA1
Salivary secretion	2/93	0.0986972	0.469478	BST1;KCNMA1
Dilated cardiomyopathy	2/96	0.104078	0.473116	ITGB3;ITGA1
Glycerophospholipid metabolism	2/98	0.107708	0.473116	PTDSS1;LPCAT2
Pantothenate and CoA biosynthesis	1/21	0.11317	0.473116	ENPP1
Amoebiasis	2/102	0.11507	0.473116	COL1A1;COL1A2
Pancreatic secretion	2/102	0.11507	0.473116	BST1;KCNMA1
Terpenoid backbone biosynthesis	1/22	0.118231	0.473116	FNTB
Rap1 signaling pathway	3/210	0.118436	0.473116	AFDN;ITGB3;AKT3
Protein export	1/23	0.123262	0.473116	SRP19
Glucagon signaling pathway	2/107	0.124446	0.473116	AKT3;LDHAL6B
Drug metabolism	2/108	0.126343	0.473116	GSTM3;TPMT
Glycosylphosphatidylinositol (GPI)-anchor biosynthesis	1/26	0.138187	0.503732	PIGG
Biosynthesis of unsaturated fatty acids	1/27	0.143106	0.503732	HACD2
Fatty acid elongation	1/27	0.143106	0.503732	HACD2
Sphingolipid signaling pathway	2/119	0.147641	0.509505	SMPD1;AKT3
Thyroid hormone signaling pathway	2/121	0.151589	0.511647	ITGB3;AKT3
Chemical carcinogenesis	3/239	0.156106	0.511647	GSTM3;AKT3;CYP1B1
Glyoxylate and dicarboxylate metabolism	1/30	0.157695	0.511647	PCCB
Alzheimer disease	4/369	0.15989	0.511647	AKT3;NDUFB1;APBB1;DKK1
Osteoclast differentiation	2/127	0.163557	0.514037	ITGB3;AKT3
Vascular smooth muscle contraction	2/133	0.175688	0.528398	KCNMA1;MYL6B
Pentose and glucuronate interconversions	1/34	0.176766	0.528398	DCXR
Apelin signaling pathway	2/137	0.183854	0.528398	SMAD4;AKT3
Autophagy	2/137	0.183854	0.528398	BNIP3;AKT3
Starch and sucrose metabolism	1/36	0.18614	0.528398	ENPP1
Tyrosine metabolism	1/36	0.18614	0.528398	MIF
Signaling pathways regulating pluripotency of stem cells	2/143	0.196203	0.548124	SMAD4;AKT3
Gastric cancer	2/149	0.208654	0.55694	SMAD4;AKT3
Spliceosome	2/150	0.210738	0.55694	TRA2B;SRSF10
Tryptophan metabolism	1/42	0.213633	0.55694	CYP1B1
Non-alcoholic fatty liver disease	2/155	0.221186	0.55694	AKT3;NDUFB1
Glycosphingolipid biosynthesis	1/45	0.227032	0.55694	SLC33A1
Carbohydrate digestion and absorption	1/47	0.235839	0.55694	AKT3
Pyruvate metabolism	1/47	0.235839	0.55694	LDHAL6B
Hepatitis B	2/162	0.235883	0.55694	SMAD4;AKT3
Valine, leucine and isoleucine degradation	1/48	0.240205	0.55694	PCCB
Intestinal immune network for IgA production	1/48	0.240205	0.55694	ICOSLG
Sphingolipid metabolism	1/49	0.244546	0.55694	SMPD1
Ether lipid metabolism	1/49	0.244546	0.55694	LPCAT2
cGMP-PKG signaling pathway	2/167	0.246415	0.55694	AKT3;KCNMA1
Cholesterol metabolism	1/50	0.248862	0.55694	ANGPTL4
Cysteine and methionine metabolism	1/50	0.248862	0.55694	LDHAL6B
Tight junction	2/169	0.250634	0.55694	AFDN;MYL6B
Ovarian steroidogenesis	1/51	0.253155	0.55694	CYP1B1
Regulation of lipolysis in adipocytes	1/55	0.270082	0.583319	AKT3
Pyrimidine metabolism	1/56	0.274254	0.583319	ENPP1
Glutathione metabolism	1/57	0.278402	0.583319	GSTM3
Legionellosis	1/57	0.278402	0.583319	BNIP3
Endometrial cancer	1/58	0.282527	0.584997	AKT3
VEGF signaling pathway	1/59	0.286628	0.586588	AKT3
Neutrophil extracellular trap formation	2/189	0.292853	0.589524	ITGB3;AKT3
Steroid hormone biosynthesis	1/61	0.294762	0.589524	CYP1B1
GnRH secretion	1/64	0.30679	0.604673	AKT3
Acute myeloid leukemia	1/67	0.318614	0.604673	AKT3
Glycolysis / Gluconeogenesis	1/67	0.318614	0.604673	LDHAL6B
Fc epsilon RI signaling pathway	1/68	0.322511	0.604673	AKT3
Adipocytokine signaling pathway	1/69	0.326386	0.604673	AKT3
Renal cell carcinoma	1/69	0.326386	0.604673	AKT3
Renin secretion	1/69	0.326386	0.604673	KCNMA1
Prolactin signaling pathway	1/70	0.330239	0.605438	AKT3
Melanoma	1/72	0.337879	0.606804	AKT3
Non-small cell lung cancer	1/72	0.337879	0.606804	AKT3
PPAR signaling pathway	1/74	0.345433	0.607433	ANGPTL4
Glioma	1/75	0.349178	0.607433	AKT3
cAMP signaling pathway	2/216	0.349295	0.607433	AFDN;AKT3
Regulation of actin cytoskeleton	2/218	0.353425	0.607433	ITGB3;ITGA1
Human T-cell leukemia virus 1 infection	2/219	0.355487	0.607433	SMAD4;AKT3
Human cytomegalovirus infection	2/225	0.367808	0.622212	ITGB3;AKT3
B cell receptor signaling pathway	1/81	0.371206	0.622212	AKT3
Ras signaling pathway	2/232	0.382068	0.63392	AFDN;AKT3
ErbB signaling pathway	1/85	0.385478	0.63392	AKT3
Insulin secretion	1/86	0.388996	0.63392	KCNMA1
PD-L1 expression and PD-1 checkpoint pathway in cancer	1/89	0.39943	0.642483	AKT3
Small cell lung cancer	1/92	0.409687	0.642483	AKT3
Shigellosis	2/246	0.41017	0.642483	BNIP3;AKT3
TGF-beta signaling pathway	1/94	0.416429	0.642483	SMAD4
Endocytosis	2/252	0.422027	0.642483	RAB22A;SPG21
Fc gamma R-mediated phagocytosis	1/97	0.426398	0.642483	AKT3
Prostate cancer	1/97	0.426398	0.642483	AKT3
Choline metabolism in cancer	1/98	0.429684	0.642483	AKT3
mRNA surveillance pathway	1/98	0.429684	0.642483	SMG5
Progesterone-mediated oocyte maturation	1/100	0.436199	0.642483	AKT3
Chagas disease	1/102	0.44264	0.642483	AKT3
Longevity regulating pathway	1/102	0.44264	0.642483	AKT3
T cell receptor signaling pathway	1/104	0.449008	0.642483	AKT3
Toll-like receptor signaling pathway	1/104	0.449008	0.642483	AKT3
C-type lectin receptor signaling pathway	1/104	0.449008	0.642483	AKT3
Th17 cell differentiation	1/107	0.458426	0.649833	SMAD4
Insulin resistance	1/108	0.461529	0.649833	AKT3
TNF signaling pathway	1/112	0.473768	0.654589	AKT3
Toxoplasmosis	1/112	0.473768	0.654589	AKT3
Cholinergic synapse	1/113	0.476785	0.654589	AKT3
Leukocyte transendothelial migration	1/114	0.479784	0.654589	AFDN
Growth hormone synthesis, secretion and action	1/119	0.494526	0.663233	AKT3
Neurotrophin signaling pathway	1/119	0.494526	0.663233	AKT3
AMPK signaling pathway	1/120	0.497425	0.663233	AKT3
Cell cycle	1/124	0.508855	0.673372	SMAD4
Lysosome	1/128	0.520027	0.674286	SMPD1
Purine metabolism	1/129	0.522781	0.674286	ENPP1
MicroRNAs in cancer	2/310	0.529734	0.674286	ITGB3;CYP1B1
Dopaminergic synapse	1/132	0.530947	0.674286	AKT3
Oxidative phosphorylation	1/133	0.533639	0.674286	NDUFB1
Yersinia infection	1/137	0.544252	0.674286	AKT3
Estrogen signaling pathway	1/137	0.544252	0.674286	AKT3
Insulin signaling pathway	1/137	0.544252	0.674286	AKT3
Measles	1/139	0.549468	0.674286	AKT3
Apoptosis	1/142	0.557182	0.674286	AKT3
Spinocerebellar ataxia	1/143	0.559724	0.674286	AKT3
Breast cancer	1/147	0.569749	0.674286	AKT3
Cell adhesion molecules	1/148	0.57222	0.674286	ICOSLG
Phospholipase D signaling pathway	1/148	0.57222	0.674286	AKT3
Retrograde endocannabinoid signaling	1/148	0.57222	0.674286	NDUFB1
Adrenergic signaling in cardiomyocytes	1/150	0.577119	0.674286	AKT3
Phagosome	1/152	0.581962	0.674286	ITGB3
Pathways in cancer	3/531	0.586477	0.674286	GSTM3;SMAD4;AKT3
mTOR signaling pathway	1/154	0.58675	0.674286	AKT3
Oxytocin signaling pathway	1/154	0.58675	0.674286	MYL6B
Cellular senescence	1/156	0.591485	0.674286	AKT3
Hepatitis C	1/157	0.593831	0.674286	AKT3
Necroptosis	1/159	0.598485	0.675214	SMPD1
JAK-STAT signaling pathway	1/162	0.605367	0.676859	AKT3
Hippo signaling pathway	1/163	0.607634	0.676859	SMAD4
Influenza A	1/172	0.627472	0.69456	AKT3
Tuberculosis	1/180	0.644268	0.704379	AKT3
NOD-like receptor signaling pathway	1/181	0.646314	0.704379	PANX1
Axon guidance	1/182	0.648349	0.704379	SLIT2
Chemokine signaling pathway	1/192	0.668066	0.718999	AKT3
Kaposi sarcoma-associated herpesvirus infection	1/193	0.669976	0.718999	AKT3
Epstein-Barr virus infection	1/202	0.686686	0.732465	AKT3
Human immunodeficiency virus 1 infection	1/212	0.704271	0.746697	AKT3
Lipid and atherosclerosis	1/215	0.709353	0.747581	AKT3
Thermogenesis	1/232	0.736557	0.771632	NDUFB1
Pathways of neurodegeneration	2/475	0.757267	0.783495	NDUFB1;DKK1
Salmonella infection	1/249	0.761236	0.783495	AKT3
Parkinson disease	1/249	0.761236	0.783495	NDUFB1
Herpes simplex virus 1 infection	2/498	0.780113	0.798256	ITGB3;AKT3
Prion disease	1/273	0.792222	0.80596	NDUFB1
MAPK signaling pathway	1/294	0.816044	0.825423	AKT3
Huntington disease	1/306	0.828419	0.833152	NDUFB1
Amyotrophic lateral sclerosis	1/364	0.877531	0.877531	NDUFB1
