# Supplementary material for: Integrative Multi-Omics Approach in Vascular Ehlers–Danlos Syndrome: Further Insights into the Disease Mechanisms by Proteomic Analysis of Patient Dermal Fibroblasts
Source: Biomedicines. 2024 Nov 30;12(12):2749. doi: 10.3390/biomedicines12122749 (PMC11727028; doi:10.3390/biomedicines12122749)
Supplement: Supplementary file 1 [file biomedicines-12-02749-s001.zip › Table S6.xlsx]

## Sheet: ClueGO Results
Analysis of biological network enrichment of DEPs identified in vEDS patient fibroblasts
ID	Term	Ontology Source	Term p-value	Term p-value Corrected with Benjamini-Hochberg	Group p-value	Group p-value Corrected with Benjamini-Hochberg	GOLevels	GO Groups	% Associated Genes	Nr. Genes	Cluster	Genes Cluster #1 UPREGULATED DEPs	Genes Cluster #2 DOWNREGULATED DEPs	%Genes Cluster #1	%Genes Cluster #2	%Genes Cluster #1.adjusted.to.input.list.size	%Genes Cluster #2.adjusted.to.input.list.size	Associated DEPs Found
GO:0001707	mesoderm formation	GO_BiologicalProcess-EBI-UniProt-GOA-ACAP-ARAP_25.05.2022_00h00	0.00418076	0.00761495	0.00418076	0.00798144	[4, 5, 6, 7, 8]	Group00	5.33333	4	Specific for Cluster #2	[]	[DKK1, EXT2, GARS1, ITGB3]	0	100	0	100	[DKK1, EXT2, GARS1, ITGB3]
KEGG:04137	Mitophagy	KEGG_25.05.2022	0.0249944	0.0249944	0.0249944	0.0249944	[-1]	Group01	4.16667	3	Specific for Cluster #2	[]	[BNIP3, BNIP3L, GABARAP]	0	100	0	100	[BNIP3, BNIP3L, GABARAP]
KEGG:04520	Adherens junction	KEGG_25.05.2022	0.00343307	0.00700346	0.00343307	0.00801049	[-1]	Group02	5.6338	4	Specific for Cluster #2	[]	[ACTN1, AFDN, PTPRF, SMAD4]	0	100	0	100	[ACTN1, AFDN, PTPRF, SMAD4]
R-HSA:6790901	rRNA modification in the nucleus and cytosol	REACTOME_Pathways_25.05.2022	0.00197215	0.00457181	0.00197215	0.00591646	[-1]	Group03	6.55738	4	Specific for Cluster #2	[]	[NOP10, PNO1, RRP9, WDR43]	0	100	0	100	[NOP10, PNO1, RRP9, WDR43]
R-HSA:9013405	RHOD GTPase cycle	REACTOME_Pathways_25.05.2022	0.0116402	0.0131922	0.0116402	0.0128654	[-1]	Group04	5.55556	3	Specific for Cluster #2	[]	[ACTN1, SLC4A7, VRK2]	0	100	0	100	[ACTN1, SLC4A7, VRK2]
GO:0010824	regulation of centrosome duplication	GO_BiologicalProcess-EBI-UniProt-GOA-ACAP-ARAP_25.05.2022_00h00	0.00995977	0.012094	0.00995977	0.0123032	[4, 5, 6, 7, 10]	Group05	5.88235	3	Specific for Cluster #2	[]	[CHMP1B, NPM1, NUBP2]	0	100	0	100	[CHMP1B, NPM1, NUBP2]
GO:0030117	membrane coat	GO_CellularComponent-EBI-UniProt-GOA-ACAP-ARAP_25.05.2022_00h00	0.0106539	0.012636	0.0106539	0.0124295	[3, 4]	Group06	4.08163	4	Specific for Cluster #2	[]	[AP5M1, ARL6, CHMP1B, TMED3]	0	100	0	100	[AP5M1, ARL6, CHMP1B, TMED3]
GO:0036296	response to increased oxygen levels	GO_BiologicalProcess-EBI-UniProt-GOA-ACAP-ARAP_25.05.2022_00h00	0.000235894	0.00133673	0.000235894	0.00247689	[4]	Group07	11.4286	4	Specific for Cluster #2	[]	[BNIP3, CCDC115, COL1A1, TIMP1]	0	100	0	100	[BNIP3, CCDC115, COL1A1, TIMP1]
GO:0030890	positive regulation of B cell proliferation	GO_BiologicalProcess-EBI-UniProt-GOA-ACAP-ARAP_25.05.2022_00h00	0.00843039	0.0113145	0.00843039	0.0118025	[6, 7, 8, 9]	Group08	6.25	3	Specific for Cluster #2	[]	[BST1, MIF, SLC39A10]	0	100	0	100	[BST1, MIF, SLC39A10]
GO:0045943	positive regulation of transcription by RNA polymerase I	GO_BiologicalProcess-EBI-UniProt-GOA-ACAP-ARAP_25.05.2022_00h00	0.00375541	0.00709355	0.00375541	0.00788635	[7, 8, 9, 10, 11, 12]	Group09	8.33333	3	Specific for Cluster #2	[]	[LYAR, SMARCA4, WDR43]	0	100	0	100	[LYAR, SMARCA4, WDR43]
GO:0003179	heart valve morphogenesis	GO_BiologicalProcess-EBI-UniProt-GOA-ACAP-ARAP_25.05.2022_00h00	0.0154631	0.0171439	0.0154631	0.0162362	[3, 4, 6, 7, 8]	Group10	5	3	Specific for Cluster #2	[]	[ELN, SLIT2, SMAD4]	0	100	0	100	[ELN, SLIT2, SMAD4]
KEGG:00514	Other types of O-glycan biosynthesis	KEGG_25.05.2022	0.00795366	0.0109632	0.00795366	0.0119305	[-1]	Group11	6.38298	3	Specific for Cluster #2	[]	[GALNT10, GALNT5, XXYLT1]	0	100	0	100	[GALNT10, GALNT5, XXYLT1]
KEGG:00900	Terpenoid backbone biosynthesis	KEGG_25.05.2022	0.00088564	0.00265692	0.00088564	0.00371969	[-1]	Group12	13.6364	3	Specific for Cluster #2	[]	[FNTB, GGPS1, ICMT]	0	100	0	100	[FNTB, GGPS1, ICMT]
KEGG:03008	Ribosome biogenesis in eukaryotes	KEGG_25.05.2022	0.00038705	0.00164496	0.00038705	0.00270935	[-1]	Group13	5.50459	6	Specific for Cluster #2	[]	[GNL2, GTPBP4, NOP10, POP4, RPP25L, WDR43]	0	100	0	100	[GNL2, GTPBP4, NOP10, POP4, RPP25L, WDR43]
KEGG:00760	Nicotinate and nicotinamide metabolism	KEGG_25.05.2022	0.000263587	0.00122209	0.0010103	0.00353605	[-1]	Group14	11.1111	4	Specific for Cluster #2	[ENPP1]	[BST1, NADK2, NNMT]	25	75	36.6883	63.3117	[BST1, ENPP1, NADK2, NNMT]
R-HSA:196807	Nicotinate metabolism	REACTOME_Pathways_25.05.2022	0.00244068	0.00518645	0.0010103	0.00353605	[-1]	Group14	9.67742	3	Specific for Cluster #2	[]	[BST1, NADK2, NNMT]	0	100	0	100	[BST1, NADK2, NNMT]
R-HSA:1566948	Elastic fibre formation	REACTOME_Pathways_25.05.2022	0.00704908	0.0099862	0.00704908	0.011387	[-1]	Group15	6.66667	3	Specific for Cluster #2	[]	[ELN, FBLN2, ITGB3]	0	100	0	100	[ELN, FBLN2, ITGB3]
R-HSA:2129379	Molecules associated with elastic fibres	REACTOME_Pathways_25.05.2022	0.00438101	0.00770453	0.00704908	0.011387	[-1]	Group15	7.89474	3	Specific for Cluster #2	[]	[ELN, FBLN2, ITGB3]	0	100	0	100	[ELN, FBLN2, ITGB3]
GO:0046916	cellular transition metal ion homeostasis	GO_BiologicalProcess-EBI-UniProt-GOA-ACAP-ARAP_25.05.2022_00h00	0.000590575	0.00231687	0.000590575	0.00310052	[7, 9]	Group16	5.08475	6	Specific for Cluster #2	[]	[CCDC115, NUBP2, SCO1, SLC39A10, SLC39A6, SMAD4]	0	100	0	100	[CCDC115, NUBP2, SCO1, SLC39A10, SLC39A6, SMAD4]
GO:0006879	cellular iron ion homeostasis	GO_BiologicalProcess-EBI-UniProt-GOA-ACAP-ARAP_25.05.2022_00h00	0.0207154	0.0211297	0.000590575	0.00310052	[8, 10]	Group16	4.47761	3	Specific for Cluster #2	[]	[CCDC115, NUBP2, SMAD4]	0	100	0	100	[CCDC115, NUBP2, SMAD4]
GO:0010586	miRNA metabolic process	GO_BiologicalProcess-EBI-UniProt-GOA-ACAP-ARAP_25.05.2022_00h00	0.00857741	0.0112166	0.00857741	0.0112579	[7, 8]	Group17	4.34783	4	Specific for Cluster #2	[]	[GARS1, SMAD4, SMARCA4, XPO5]	0	100	0	100	[GARS1, SMAD4, SMARCA4, XPO5]
GO:1902895	positive regulation of miRNA transcription	GO_BiologicalProcess-EBI-UniProt-GOA-ACAP-ARAP_25.05.2022_00h00	0.00892357	0.0113776	0.00857741	0.0112579	[6, 7, 8, 9, 10, 11, 12]	Group17	6.12245	3	Specific for Cluster #2	[]	[GARS1, SMAD4, SMARCA4]	0	100	0	100	[GARS1, SMAD4, SMARCA4]
GO:0017004	cytochrome complex assembly	GO_BiologicalProcess-EBI-UniProt-GOA-ACAP-ARAP_25.05.2022_00h00	0.000263587	0.00122209	0.00208442	0.0054716	[6]	Group18	11.1111	4	Specific for Cluster #2	[]	[COA3, SCO1, TIMM21, TTC19]	0	100	0	100	[COA3, SCO1, TIMM21, TTC19]
GO:0033108	mitochondrial respiratory chain complex assembly	GO_BiologicalProcess-EBI-UniProt-GOA-ACAP-ARAP_25.05.2022_00h00	0.0015281	0.00432961	0.00208442	0.0054716	[6]	Group18	5.20833	5	Specific for Cluster #2	[]	[COA3, NDUFB1, SCO1, TIMM21, TTC19]	0	100	0	100	[COA3, NDUFB1, SCO1, TIMM21, TTC19]
GO:0033617	mitochondrial cytochrome c oxidase assembly	GO_BiologicalProcess-EBI-UniProt-GOA-ACAP-ARAP_25.05.2022_00h00	0.00076978	0.00261725	0.00208442	0.0054716	[7, 8]	Group18	14.2857	3	Specific for Cluster #2	[]	[COA3, SCO1, TIMM21]	0	100	0	100	[COA3, SCO1, TIMM21]
KEGG:03040	Spliceosome	KEGG_25.05.2022	0.00184211	0.0044737	0.000106934	0.00224561	[-1]	Group19	4.08163	6	Specific for Cluster #2	[]	[FUS, PQBP1, SRSF10, SRSF9, TRA2A, TRA2B]	0	100	0	100	[FUS, PQBP1, SRSF10, SRSF9, TRA2A, TRA2B]
GO:0000381	regulation of alternative mRNA splicing, via spliceosome	GO_BiologicalProcess-EBI-UniProt-GOA-ACAP-ARAP_25.05.2022_00h00	0.019127	0.0199077	0.000106934	0.00224561	[7, 8, 9, 10, 11, 12, 13]	Group19	4.61538	3	Specific for Cluster #2	[]	[MBNL2, RNPS1, TRA2B]	0	100	0	100	[MBNL2, RNPS1, TRA2B]
GO:0043484	regulation of RNA splicing	GO_BiologicalProcess-EBI-UniProt-GOA-ACAP-ARAP_25.05.2022_00h00	1.39405e-07	7.10965e-06	0.000106934	0.00224561	[5, 6, 7, 8, 9]	Group19	6.18557	12	Specific for Cluster #2	[]	[CDK12, FUS, HABP4, HNRNPH3, MBNL2, NPM1, PQBP1, RNPS1, SRSF10, SRSF9, TRA2A, TRA2B]	0	100	0	100	[CDK12, FUS, HABP4, HNRNPH3, MBNL2, NPM1, PQBP1, RNPS1, SRSF10, SRSF9, TRA2A, TRA2B]
GO:1903312	negative regulation of mRNA metabolic process	GO_BiologicalProcess-EBI-UniProt-GOA-ACAP-ARAP_25.05.2022_00h00	0.0017511	0.00470032	0.000106934	0.00224561	[5, 6, 7, 8, 9]	Group19	5.05051	5	Specific for Cluster #2	[]	[FUS, NPM1, RNPS1, SRSF10, SRSF9]	0	100	0	100	[FUS, NPM1, RNPS1, SRSF10, SRSF9]
GO:0033120	positive regulation of RNA splicing	GO_BiologicalProcess-EBI-UniProt-GOA-ACAP-ARAP_25.05.2022_00h00	0.00581234	0.00871851	0.000106934	0.00224561	[5, 6, 7, 8, 9, 10]	Group19	7.14286	3	Specific for Cluster #2	[]	[HABP4, TRA2A, TRA2B]	0	100	0	100	[HABP4, TRA2A, TRA2B]
GO:0048024	regulation of mRNA splicing, via spliceosome	GO_BiologicalProcess-EBI-UniProt-GOA-ACAP-ARAP_25.05.2022_00h00	7.09211e-05	0.000904244	0.000106934	0.00224561	[6, 7, 8, 9, 10, 11, 12]	Group19	6.03448	7	Specific for Cluster #2	[]	[MBNL2, NPM1, RNPS1, SRSF10, SRSF9, TRA2A, TRA2B]	0	100	0	100	[MBNL2, NPM1, RNPS1, SRSF10, SRSF9, TRA2A, TRA2B]
GO:0048025	negative regulation of mRNA splicing, via spliceosome	GO_BiologicalProcess-EBI-UniProt-GOA-ACAP-ARAP_25.05.2022_00h00	4.32824e-05	0.000735801	0.000106934	0.00224561	[6, 7, 8, 9, 10, 11, 12, 13]	Group19	17.3913	4	Specific for Cluster #2	[]	[NPM1, RNPS1, SRSF10, SRSF9]	0	100	0	100	[NPM1, RNPS1, SRSF10, SRSF9]
KEGG:04611	Platelet activation	KEGG_25.05.2022	0.000766767	0.00279322	0.00696304	0.0121853	[-1]	Group20	4.83871	6	Specific for Cluster #2	[]	[AKT3, COL1A1, COL1A2, ITGB3, ITPR2, PIK3CA]	0	100	0	100	[AKT3, COL1A1, COL1A2, ITGB3, ITPR2, PIK3CA]
KEGG:04929	GnRH secretion	KEGG_25.05.2022	0.0183592	0.0195066	0.00696304	0.0121853	[-1]	Group20	4.6875	3	Specific for Cluster #2	[]	[AKT3, ITPR2, PIK3CA]	0	100	0	100	[AKT3, ITPR2, PIK3CA]
KEGG:04933	AGE-RAGE signaling pathway in diabetic complications	KEGG_25.05.2022	0.000242999	0.00123929	0.00696304	0.0121853	[-1]	Group20	6	6	Specific for Cluster #2	[]	[AKT3, COL1A1, COL1A2, PIK3CA, SMAD4, THBD]	0	100	0	100	[AKT3, COL1A1, COL1A2, PIK3CA, SMAD4, THBD]
R-HSA:114604	GPVI-mediated activation cascade	REACTOME_Pathways_25.05.2022	0.00346442	0.0067956	0.00696304	0.0121853	[-1]	Group20	8.57143	3	Specific for Cluster #2	[]	[COL1A1, COL1A2, PIK3CA]	0	100	0	100	[COL1A1, COL1A2, PIK3CA]
R-HSA:1442490	Collagen degradation	REACTOME_Pathways_25.05.2022	0.0183592	0.0195066	0.00696304	0.0121853	[-1]	Group20	4.6875	3	Specific for Cluster #2	[]	[COL1A1, COL1A2, COL5A1]	0	100	0	100	[COL1A1, COL1A2, COL5A1]
R-HSA:1650814	Collagen biosynthesis and modifying enzymes	REACTOME_Pathways_25.05.2022	0.0207154	0.0211297	0.00696304	0.0121853	[-1]	Group20	4.47761	3	Specific for Cluster #2	[]	[COL1A1, COL1A2, COL5A1]	0	100	0	100	[COL1A1, COL1A2, COL5A1]
R-HSA:2022090	Assembly of collagen fibrils and other multimeric structures	REACTOME_Pathways_25.05.2022	0.0161609	0.0175363	0.00696304	0.0121853	[-1]	Group20	4.91803	3	Specific for Cluster #2	[]	[COL1A1, COL1A2, COL5A1]	0	100	0	100	[COL1A1, COL1A2, COL5A1]
R-HSA:202733	Cell surface interactions at the vascular wall	REACTOME_Pathways_25.05.2022	0.000200786	0.00128001	0.00696304	0.0121853	[-1]	Group20	5.10949	7	Specific for Cluster #2	[]	[COL1A1, COL1A2, ITGB3, MIF, PIK3CA, PROCR, THBD]	0	100	0	100	[COL1A1, COL1A2, ITGB3, MIF, PIK3CA, PROCR, THBD]
R-HSA:216083	Integrin cell surface interactions	REACTOME_Pathways_25.05.2022	0.00088543	0.00282231	0.00696304	0.0121853	[-1]	Group20	5.88235	5	Specific for Cluster #2	[ITGA1]	[COL1A1, COL1A2, COL5A1, ITGB3]	20	80	30.2949	69.7051	[COL1A1, COL1A2, COL5A1, ITGA1, ITGB3]
R-HSA:3000170	Syndecan interactions	REACTOME_Pathways_25.05.2022	3.27429e-06	8.34943e-05	0.00696304	0.0121853	[-1]	Group20	18.5185	5	Specific for Cluster #2	[]	[ACTN1, COL1A1, COL1A2, COL5A1, ITGB3]	0	100	0	100	[ACTN1, COL1A1, COL1A2, COL5A1, ITGB3]
R-HSA:3000171	Non-integrin membrane-ECM interactions	REACTOME_Pathways_25.05.2022	0.000162114	0.00118112	0.00696304	0.0121853	[-1]	Group20	8.47458	5	Specific for Cluster #2	[]	[ACTN1, COL1A1, COL1A2, COL5A1, ITGB3]	0	100	0	100	[ACTN1, COL1A1, COL1A2, COL5A1, ITGB3]
R-HSA:3000178	ECM proteoglycans	REACTOME_Pathways_25.05.2022	0.00438352	0.00745198	0.00696304	0.0121853	[-1]	Group20	5.26316	4	Specific for Cluster #2	[]	[COL1A1, COL1A2, COL5A1, ITGB3]	0	100	0	100	[COL1A1, COL1A2, COL5A1, ITGB3]
R-HSA:4420097	VEGFA-VEGFR2 Pathway	REACTOME_Pathways_25.05.2022	0.0110287	0.0127833	0.00696304	0.0121853	[-1]	Group20	4.0404	4	Specific for Cluster #2	[]	[AKT3, ITGB3, ITPR2, PIK3CA]	0	100	0	100	[AKT3, ITGB3, ITPR2, PIK3CA]
R-HSA:6806834	Signaling by MET	REACTOME_Pathways_25.05.2022	0.00503135	0.00801871	0.00696304	0.0121853	[-1]	Group20	5.06329	4	Specific for Cluster #2	[]	[COL1A1, COL1A2, COL5A1, PIK3CA]	0	100	0	100	[COL1A1, COL1A2, COL5A1, PIK3CA]
R-HSA:76009	Platelet Aggregation (Plug Formation)	REACTOME_Pathways_25.05.2022	0.00471604	0.00775864	0.00696304	0.0121853	[-1]	Group20	7.69231	3	Specific for Cluster #2	[]	[COL1A1, COL1A2, ITGB3]	0	100	0	100	[COL1A1, COL1A2, ITGB3]
R-HSA:8874081	MET activates PTK2 signaling	REACTOME_Pathways_25.05.2022	0.00221859	0.00491947	0.00696304	0.0121853	[-1]	Group20	10	3	Specific for Cluster #2	[]	[COL1A1, COL1A2, COL5A1]	0	100	0	100	[COL1A1, COL1A2, COL5A1]
R-HSA:8875878	MET promotes cell motility	REACTOME_Pathways_25.05.2022	0.00543152	0.00839417	0.00696304	0.0121853	[-1]	Group20	7.31707	3	Specific for Cluster #2	[]	[COL1A1, COL1A2, COL5A1]	0	100	0	100	[COL1A1, COL1A2, COL5A1]
R-HSA:8948216	Collagen chain trimerization	REACTOME_Pathways_25.05.2022	0.00662096	0.00964769	0.00696304	0.0121853	[-1]	Group20	6.81818	3	Specific for Cluster #2	[]	[COL1A1, COL1A2, COL5A1]	0	100	0	100	[COL1A1, COL1A2, COL5A1]
WP:4746	Thyroid hormones production and peripheral downstream signaling effects	WikiPathways_23.02.2022	0.00957906	0.0119154	0.00696304	0.0121853	[-1]	Group20	4.21053	4	Specific for Cluster #2	[]	[AKT3, ITGB3, ITPR2, PIK3CA]	0	100	0	100	[AKT3, ITGB3, ITPR2, PIK3CA]
WP:5036	Angiotensin II receptor type 1 pathway	WikiPathways_23.02.2022	0.00181315	0.00462353	0.00696304	0.0121853	[-1]	Group20	10.7143	3	Specific for Cluster #2	[]	[COL1A1, COL1A2, SMAD4]	0	100	0	100	[COL1A1, COL1A2, SMAD4]
WP:5144	NRP1-triggered signaling pathways in pancreatic cancer	WikiPathways_23.02.2022	0.000115855	0.00118172	0.00696304	0.0121853	[-1]	Group20	9.09091	5	Specific for Cluster #2	[]	[AKT3, CHD2, COL1A1, COL1A2, SMAD4]	0	100	0	100	[AKT3, CHD2, COL1A1, COL1A2, SMAD4]
GO:0005583	fibrillar collagen trimer	GO_CellularComponent-EBI-UniProt-GOA-ACAP-ARAP_25.05.2022_00h00	0.000134894	0.0011466	0.00696304	0.0121853	[3, 5, 6, 7, 8]	Group20	25	3	Specific for Cluster #2	[]	[COL1A1, COL1A2, COL5A1]	0	100	0	100	[COL1A1, COL1A2, COL5A1]
