# Supplementary material for: Integrative Multi-Omics Approach in Vascular Ehlers–Danlos Syndrome: Further Insights into the Disease Mechanisms by Proteomic Analysis of Patient Dermal Fibroblasts
Source: Biomedicines. 2024 Nov 30;12(12):2749. doi: 10.3390/biomedicines12122749 (PMC11727028; doi:10.3390/biomedicines12122749)
Supplement: Supplementary file 1 [file biomedicines-12-02749-s001.zip › Table S7.xlsx]

## Sheet: All target miR-29b-3p
SYMBOL	Pictar	Diana	TargetScan	Miranda	rank_product	rank_final	GENENAME	UNIPROT	GENETYPE	entrez
AAR2		375.5	374		187.375	722	AAR2 splicing factor	Q9Y312	protein-coding	25980
ABCB6	473	625	88	440	81.7729	324	ATP binding cassette subfamily B member 6 (Langereis blood group)	Q9NP58	protein-coding	10058
ABCE1	242	630.5	199	53	50.0723	183	ATP binding cassette subfamily E member 1	P61221	protein-coding	6059
ABHD18		527.5	333.5		209.715	772	abhydrolase domain containing 18	B7WP89	protein-coding	80167
ABHD4		413	425		209.479	771	abhydrolase domain containing 4, N-acyl phospholipase B	Q8TB40	protein-coding	63874
ABI1	558		821.5		338.525	959	abl interactor 1	Q8IZP0	protein-coding	10006
ACVR2A	18	511.5			47.9766	172	activin A receptor type 2A	P27037	protein-coding	92
ADAM12	287	282.5		280	94.384	399	ADAM metallopeptidase domain 12	U5NE98	protein-coding	8038
ADAM19	62	501		371	75.2916	298	ADAM metallopeptidase domain 19	Q8TBU7	protein-coding	8728
ADAM22	391	441			207.624	767	ADAM metallopeptidase domain 22	Q9P0K1	protein-coding	53616
ADAMTS10	589	75.5	57	251	39.7048	130	ADAM metallopeptidase with thrombospondin type 1 motif 10	Q6ZN14	protein-coding	81794
ADAMTS17	77	185	366	80	35.7272	110	ADAM metallopeptidase with thrombospondin type 1 motif 17	Q8TE56	protein-coding	170691
ADAMTS18	109	347.5	748.5	97	57.2501	222	ADAM metallopeptidase with thrombospondin type 1 motif 18	Q2VYF7	protein-coding	170692
ADAMTS19	370	335			176.033	697	ADAM metallopeptidase with thrombospondin type 1 motif 19	A0A1X7SBR9	protein-coding	171019
ADAMTS2	41	41	646.5	32	19.1982	34	ADAM metallopeptidase with thrombospondin type 1 motif 2	O95450	protein-coding	9509
ADAMTS6	423	111.5		140	62.5355	250	ADAM metallopeptidase with thrombospondin type 1 motif 6	Q5IR90	protein-coding	11174
ADAMTS7	596	92.5	147.5	261	53.6593	205	ADAM metallopeptidase with thrombospondin type 1 motif 7	Q9UFZ4	protein-coding	11173
ADAMTS9	155	41	82	147	23.3885	54	ADAM metallopeptidase with thrombospondin type 1 motif 9	Q9P2N4	protein-coding	56999
ADSL		616.5	452.5		264.086	867	adenylosuccinate lyase	P30566	protein-coding	158
AGPAT4	130		245	127	53.1108	202	1-acylglycerol-3-phosphate O-acyltransferase 4	Q9NRZ5	protein-coding	56895
AHR	139		412.5	472	100.078	421	aryl hydrocarbon receptor	A0A024R9Z8	protein-coding	196
AICDA		411	277.5	522.5	130.199	553	activation induced cytidine deaminase	Q7Z599	protein-coding	57379
AKAP13	152		757.5	235	100.071	420	A-kinase anchoring protein 13	A8MYJ1	protein-coding	11214
AKAP5	262		494.5	247	105.828	441	A-kinase anchoring protein 5	P24588	protein-coding	9495
AKT2		321	465.5	284	116.268	488	AKT serine/threonine kinase 2	B4DG79	protein-coding	208
AKT3	108	494	502.5	83	54.2977	208	AKT serine/threonine kinase 3	Q9Y243	protein-coding	10000
ALS2		427.5	704		274.299	885	alsin Rho guanine nucleotide exchange factor ALS2	Q96Q42	protein-coding	57679
AMER1	25	359	328	377	45.6302	161	APC membrane recruitment protein 1	Q5JTC6	protein-coding	139285
AMMECR1	249		596.5		192.697	738	AMMECR nuclear protein 1	A0A0S2Z4V0	protein-coding	9949
AMMECR1L	125	235	160.5	81	34.9482	106	AMMECR1 like	A0A024RAG1	protein-coding	83607
AMOT	289		482.5	354	122.277	513	angiomotin	Q4VCS5	protein-coding	154796
ANK3	185	463			146.334	613	ankyrin 3	Q12955	protein-coding	288
ANKRD13B	321	63	174.5	185	39.9616	131	ankyrin repeat domain 13B	A0A024QZ29	protein-coding	124930
ANKRD13C		252.5	190		109.516	451	ankyrin repeat domain 13C	Q8N6S4	protein-coding	81573
ANKRD27	575		692		315.397	942	ankyrin repeat domain 27	Q96NW4	protein-coding	84079
ANKRD49	483		681	242	143.389	598	ankyrin repeat domain 49	A0A024R398	protein-coding	54851
ANKRD52	175	207	846.5	300	77.4246	305	ankyrin repeat domain 52	B3KWN0	protein-coding	283373
ANTXR2	223		318.5		133.253	564	ANTXR cell adhesion molecule 2	P58335	protein-coding	118429
AOPEP			673	375	251.185	851	aminopeptidase O (putative)	Q8N6M6	protein-coding	84909
AP1G1	114	293		221	64.9033	259	adaptor related protein complex 1 subunit gamma 1	A0A140VJE7	protein-coding	164
AP4E1	433	517.5	735.5	412	127.617	539	adaptor related protein complex 4 subunit epsilon 1	B4DM48	protein-coding	23431
ARF5	614	111.5	76.5		57.8869	226	ADP ribosylation factor 5	A4D0Z3	protein-coding	381
ARFGEF2	70		704		110.995	463	ADP ribosylation factor guanine nucleotide exchange factor 2	Q59FR3	protein-coding	10564
ARHGAP36	355	449			199.622	760	Rho GTPase activating protein 36	Q6ZRI8	protein-coding	158763
ARK2C	82	616.5		315	83.8619	344	arkadia (RNF111) C-terminal like ring finger ubiquitin ligase 2C	Q6ZSG1	protein-coding	494470
ARL5B		701	449		280.512	898	ADP ribosylation factor like GTPase 5B	B0YIW9	protein-coding	221079
ARMC8	201	383.5		396	104.175	435	armadillo repeat containing 8	B7Z637	protein-coding	25852
ARNT	280		624.5		209.081	770	aryl hydrocarbon receptor nuclear translocator	A8K6P0	protein-coding	405
ARPP19	180		258	269	77.344	304	cAMP regulated phosphoprotein 19	H3BMD8	protein-coding	10776
ARPP21	395		525.5		227.801	803	cAMP regulated phosphoprotein 21	A8K1F3	protein-coding	10777
ARRDC3	184	261.5	203	77	41.4008	144	arrestin domain containing 3	Q96B67	protein-coding	57561
ARRDC4	103	693.5	596.5		116.424	489	arrestin domain containing 4	A0A024RC80	protein-coding	91947
ARSB		178	282		112.022	468	arylsulfatase B	A0A024RAJ9	protein-coding	411
ARSF			673	434	270.223	879	arylsulfatase F	P54793	protein-coding	416
ARVCF	519	425.5	602.5	447	123.459	518	ARVCF delta catenin family member	O00192	protein-coding	421
ASAP2		274	315.5	232	90.5645	383	ArfGAP with SH3 domain, ankyrin repeat and PH domain 2	O43150	protein-coding	8853
ASIC1	514	666			292.542	913	acid sensing ion channel subunit 1	A8K1U5	protein-coding	41
ASXL3		41	567.5		76.2684	303	ASXL transcriptional regulator 3	Q9C0F0	protein-coding	80816
ATAD2B	182	17.5	23.5	17	8.39647	4	ATPase family AAA domain containing 2B	Q9ULI0	protein-coding	54454
ATG9A	165	156	596.5		82.8486	333	autophagy related 9A	A0A024R438	protein-coding	79065
ATP1B1	241		748.5	392	137.841	577	ATPase Na+/K+ transporting subunit beta 1	A3KLL5	protein-coding	481
ATP1B4	181		142.5	28	29.9063	77	ATPase Na+/K+ transporting family member beta 4	Q9UN42	protein-coding	23439
ATP2B1	358	418.5			193.535	741	ATPase plasma membrane Ca2+ transporting 1	P20020	protein-coding	490
ATP2B4	322		712	388	148.799	622	ATPase plasma membrane Ca2+ transporting 4	P23634	protein-coding	493
ATP5MC1	309		646.5	290	128.979	545	ATP synthase membrane subunit c locus 1	P05496	protein-coding	516
ATP6V1A		586.5		332	220.634	793	ATPase H+ transporting V1 subunit A	P38606	protein-coding	523
ATP7A	105		831		147.695	618	ATPase copper transporting alpha	B4DRW0	protein-coding	538
ATRN	183			153	83.6645	341	attractin	B4DZ36	protein-coding	8455
ATXN1	329	199.5	555		110.498	459	ataxin 1	P54253	protein-coding	6310
AUNIP		339	152.5		113.685	480	aurora kinase A and ninein interacting protein	Q9H7T9	protein-coding	79000
B3GNT5			550.5	200	165.907	664	UDP-GlcNAc:betaGal beta-1,3-N-acetylglucosaminyltransferase 5	Q9BYG0	protein-coding	84002
B4GALT6			692	454	280.253	896	beta-1,4-galactosyltransferase 6	G3XA83	protein-coding	9331
BACE1	50	662.5	620.5		91.3085	385	beta-secretase 1	B7Z3Z4	protein-coding	23621
BACH2	81	50.5	480	108	30.1683	80	BTB domain and CNC homolog 2	Q9BYV9	protein-coding	60468
BAK1	607	161.5	192		88.6679	374	BCL2 antagonist/killer 1	A0A0S2Z391	protein-coding	578
BBC3	495		841.5		322.701	947.5	BCL2 binding component 3	Q96PG8	protein-coding	27113
BCL11A	333	361.5			173.479	690	BCL11 transcription factor A	D9YZV9	protein-coding	53335
BCL11B	46	652	812		96.6197	408	BCL11 transcription factor B	L8B8F6	protein-coding	64919
BCL2L2	37		425		62.6997	251	BCL2 like 2	Q92843	protein-coding	599
BCORL1	354	366	576		140.34	589	BCL6 corepressor like 1	Q5H9F3	protein-coding	63035
BDH1	149			418	124.782	526	3-hydroxybutyrate dehydrogenase 1	Q02338	protein-coding	622
BDKRB2		562.5	826.5		340.92	960	bradykinin receptor B2	P30411	protein-coding	624
BEAN1	348		808.5		265.216	871	brain expressed associated with NEDD4 1	Q3B7T3	protein-coding	146227
BIRC2		680	277.5	234	117.817	493	baculoviral IAP repeat containing 2	Q13490	protein-coding	329
BLMH	574	541.5	178.5	172	78.1375	310	bleomycin hydrolase	Q13867	protein-coding	642
BMAL2		613	841.5		359.11	968	basic helix-loop-helix ARNT like 2	Q8WYA1	protein-coding	56938
BMF	383	277	191	129	56.5282	219	Bcl2 modifying factor	Q96LC9	protein-coding	90427
BMP1	601.5		628		307.304	930	bone morphogenetic protein 1	P13497	protein-coding	649
BMT2	172	84	152.5	101	30.5344	83	base methyltransferase of 25S rRNA 2 homolog	Q1RMZ1	protein-coding	154743
BRD3	255	666			206.052	765	bromodomain containing 3	A0A024R8H6	protein-coding	8019
BRINP1	394	504.5	704		173.057	686	BMP/retinoic acid inducible neural specific 1	O60477	protein-coding	1620
BRWD1		163.5	757.5		175.963	696	bromodomain and WD repeat domain containing 1	Q9NSI6	protein-coding	54014
BRWD3	14	67.5	509	5	9.84509	6	bromodomain and WD repeat domain containing 3	Q6RI45	protein-coding	254065
BTBD7	115	690.5			140.897	592	BTB domain containing 7	Q9P203	protein-coding	55727
BTG2	235	375.5	396.5		109.023	449	BTG anti-proliferation factor 2	P78543	protein-coding	7832
C10orf55		541.5	261	226	105.762	440	chromosome 10 putative open reading frame 55		ncRNA	414236
C10orf67		41	740.5		87.1213	360	chromosome 10 open reading frame 67	Q8IYJ2	protein-coding	256815
C11orf54			267	386	160.516	645	chromosome 11 open reading frame 54	A0A024R396	protein-coding	28970
C11orf87	119	621	474.5	470	89.5742	379	chromosome 11 open reading frame 87	A0A158RFU1	protein-coding	399947
C12orf40		129.5	42	193	33.8769	104	chromosome 12 open reading frame 40	Q86WS4	protein-coding	283461
C16orf87	345	579	302.5		130.804	557	chromosome 16 open reading frame 87	Q6PH81	protein-coding	388272
C1orf21	34	487.5			64.372	257	chromosome 1 open reading frame 21	A0A024R926	protein-coding	81563
C1QTNF6	32	147	735.5		50.4153	186	C1q and TNF related 6	A0A024R1J0	protein-coding	114904
C2CD4A			593	466	262.839	866	C2 calcium dependent domain containing 4A	Q8NCU7	protein-coding	145741
C2orf88	470	433.5	396.5		144.097	601	chromosome 2 open reading frame 88	Q9BSF0	protein-coding	84281
C5orf15	627		213.5	156	91.7928	388	chromosome 5 open reading frame 15	Q8NC54	protein-coding	56951
C5orf24	330			409	183.691	710	chromosome 5 open reading frame 24	Q7Z6I8	protein-coding	134553
C9orf72	533	531	390		159.897	642	C9orf72-SMCR8 complex subunit	Q96LT7	protein-coding	203228
CA3	620		589	376	171.966	683	carbonic anhydrase 3	P07451	protein-coding	761
CACNA1A		196.5	250		110.821	462	calcium voltage-gated channel subunit alpha1 A	A0A1B0GVQ9	protein-coding	773
CALCR	346	418.5	800.5		162.526	657	calcitonin receptor	A0A0A0MRG0	protein-coding	799
CALM3	400	229	113		72.6446	285	calmodulin 3	Q96HY3	protein-coding	808
CAMK2G	197		698.5		185.475	716	calcium/calmodulin dependent protein kinase II gamma	A0A0A0MS52	protein-coding	818
CAMKK2	253	637.5	729.5		163.338	660	calcium/calmodulin dependent protein kinase kinase 2	A0A024RBQ0	protein-coding	10645
CAPN7	568		651.5		304.159	926	calpain 7	Q7Z479	protein-coding	23473
CARD18			166.5	477	140.908	593	caspase recruitment domain family member 18	P57730	protein-coding	59082
CASP8		289.5	97		83.7877	343	caspase 8	A0A024R3Z8	protein-coding	841
CAV2	631	75.5	20	55	21.2707	42	caveolin 2	P51636	protein-coding	858
CBX1	621		637		314.475	938	chromobox 1	P83916	protein-coding	10951
CBX2	269			522.5	187.452	723	chromobox 2	Q14781	protein-coding	84733
CBX5	40	581	602.5		80.3421	320	chromobox 5	P45973	protein-coding	23468
CBX6	144	267.5	576		93.6659	394	chromobox 6	B0QXZ6	protein-coding	23466
CCDC117	132	567	506	304	81.8908	325	coiled-coil domain containing 117	Q8IWD4	protein-coding	150275
CCDC138		394	199		140.005	587	coiled-coil domain containing 138	Q96M89	protein-coding	165055
CCDC146		594	673		316.134	943	coiled-coil domain containing 146	Q8IYE0	protein-coding	57639
CCDC38		299	351.5		162.094	653	coiled-coil domain containing 38	Q502W7	protein-coding	120935
CCDC7		267.5	221		121.57	508	coiled-coil domain containing 7	Q96M83	protein-coding	79741
CCDC85A	551		521.5		268.024	873	coiled-coil domain containing 85A	Q96PX6	protein-coding	114800
CCNA2			465.5	161	136.881	574	cyclin A2	P20248	protein-coding	890
CCND2	5		498	400	33.2888	100	cyclin D2	P30279	protein-coding	894
CCNI2			438	329	189.804	728	cyclin I family member 2	Q6ZMN8	protein-coding	645121
CCNJ		50.5	164.5	458	52.0379	191	cyclin J	Q5T5M9	protein-coding	54619
CCNL2		225.5	315.5		133.365	565	cyclin L2	Q96S94	protein-coding	81669
CCNT2	84	363	147.5	227	44.688	157	cyclin T2	B4DH21	protein-coding	905
CCNYL1		507.5	223.5		168.394	673	cyclin Y like 1	Q8N7R7	protein-coding	151195
CCSAP		125	63		44.3706	155	centriole, cilia and spindle associated protein	Q6IQ19	protein-coding	126731
CCSER2	282	439		104	78.1258	309	coiled-coil serine rich protein 2	Q9H7U1	protein-coding	54462
CD276	325		404	355	119.962	501	CD276 molecule	Q5ZPR3	protein-coding	80381
CD80		688	821.5		375.896	974	CD80 molecule	A0N0P2	protein-coding	941
CD93		435.5		264	169.538	676	CD93 molecule	Q9NPY3	protein-coding	22918
CDC42	449	483.5	494.5	324	107.964	447	cell division cycle 42	A0A024RAE4	protein-coding	998
CDC42BPA	134	399		342	87.8173	364	CDC42 binding protein kinase alpha	Q5VT25	protein-coding	8476
CDC42SE1			273.5	429	171.268	682	CDC42 small effector 1	Q9NRR8	protein-coding	56882
CDC7		558	712		315.157	940	cell division cycle 7	O00311	protein-coding	8317
CDCA4			704	166	170.927	681	cell division cycle associated 4	A0A024R6P3	protein-coding	55038
CDK16	472	217.5			160.203	643	cyclin dependent kinase 16	Q00536	protein-coding	5127
CDK2			831	394	286.101	903	cyclin dependent kinase 2	B4DDL9	protein-coding	1017
CDK6	9	261.5	637	491	41.1788	141	cyclin dependent kinase 6	Q00534	protein-coding	1021
CEACAM6		379	555		229.317	807	CEA cell adhesion molecule 6	P40199	protein-coding	4680
CELF6	142		681		155.485	631	CUGBP Elav-like family member 6	Q96J87	protein-coding	60677
CEMIP		647.5		66	103.362	432	cell migration inducing hyaluronidase 1	Q8WUJ3	protein-coding	57214
CENPB	628	339			230.701	810	centromere protein B	P07199	protein-coding	1059
CEP41	193		313.5		122.989	515	centrosomal protein 41	Q9BYV8	protein-coding	95681
CEP68		630.5		107	129.869	551	centrosomal protein 68	Q76N32	protein-coding	23177
CEP85L	231	520			173.292	689	centrosomal protein 85 like	Q3ZCQ5	protein-coding	387119
CFL2	550	414	663.5		177.533	701	cofilin 2	Q9Y281	protein-coding	1073
CGGBP1			651.5	488	281.927	900	CGG triplet repeat binding protein 1	Q9UFW8	protein-coding	8545
CHFR	489	686.5	193	219	86.2835	355	checkpoint with forkhead and ring finger domains	Q96EP1	protein-coding	55743
CHIC2	39		238	283	45.9926	162	cysteine rich hydrophobic domain 2	Q9UKJ5	protein-coding	26511
CHRFAM7A		657.5	806		363.987	971	CHRNA7 (exons 5-10) and FAM7A (exons A-E) fusion	Q494W8	protein-coding	89832
CHSY1	583	693.5	306	146	91.651	387	chondroitin sulfate synthase 1	Q86X52	protein-coding	22856
CIDEC		487.5	490		244.374	837	cell death inducing DFFA like effector c	Q96AQ7	protein-coding	63924
CILP2	452	630.5	366	405	113.339	478	cartilage intermediate layer protein 2	Q8IUL8	protein-coding	148113
CLCN5	17	150	538.5		37.0499	120	chloride voltage-gated channel 5	A8K4H5	protein-coding	1184
CLDN1	129	137	139	178	36.1515	112	claudin 1	A5JSJ9	protein-coding	9076
CLEC2D		118.5	65		43.8819	154	C-type lectin domain family 2 member D	Q9UHP7	protein-coding	29121
CLEC2L	396	487.5	379	291	95.4972	403	C-type lectin domain family 2 member L	P0C7M8	protein-coding	154790
CLEC3A		701	576		317.717	944	C-type lectin domain family 3 member A	J3KNC9	protein-coding	10143
CLEC7A		511.5	68.5	453	83.7703	342	C-type lectin domain containing 7A	Q68D78	protein-coding	64581
CLK2	605	666	275	363	111.959	467	CDC like kinase 2	A8K7I0	protein-coding	1196
CLMN	22		490		51.9134	190	calmin	Q6NUQ2	protein-coding	79789
CLVS1			646.5	516	288.788	906	clavesin 1	Q8IUQ0	protein-coding	157807
CMPK1	365	352.5	459.5	245	86.7293	357	cytidine/uridine monophosphate kinase 1	P30085	protein-coding	51727
CMYA5		541.5	692		306.071	929	cardiomyopathy associated 5	Q8N3K9	protein-coding	202333
CNOT6		606.5	724		331.325	958	CCR4-NOT transcription complex subunit 6		protein-coding	57472
CNR1	196		563	168	88.2206	368	cannabinoid receptor 1	P21554	protein-coding	1268
CNTN5	450	558			250.549	849	contactin 5	O94779	protein-coding	53942
COL11A1	118	88	171	23	19.9854	36	collagen type XI alpha 1 chain	P12107	protein-coding	1301
COL15A1	446	41	55	26	17.8774	31	collagen type XV alpha 1 chain	B3KTP7	protein-coding	1306
COL19A1		88	283		78.905	315	collagen type XIX alpha 1 chain	Q14993	protein-coding	1310
COL1A1	243	150	1		11.0521	10	collagen type I alpha 1 chain	P02452	protein-coding	1277
COL1A2	240	78.5	25.5		26.1067	61	collagen type I alpha 2 chain	A0A0S2Z3H5	protein-coding	1278
COL21A1	581	339	359.5	171	82.9292	334	collagen type XXI alpha 1 chain	A0A158RFW1	protein-coding	81578
COL22A1	507	305	355	68	61.7947	244	collagen type XXII alpha 1 chain	Q8NFW1	protein-coding	169044
COL25A1		190	158.5		86.7684	358	collagen type XXV alpha 1 chain	A8MWQ5	protein-coding	84570
COL27A1		196.5	538.5		162.646	658	collagen type XXVII alpha 1 chain	Q8IZC6	protein-coding	85301
COL2A1	547	17.5	6	100	12.2387	15	collagen type II alpha 1 chain	P02458	protein-coding	1280
COL3A1	290	17.5	2	4	3.54872	1	collagen type III alpha 1 chain	P02461	protein-coding	1281
COL4A1	252	17.5	72	64	16.7852	28	collagen type IV alpha 1 chain	A5PKV2	protein-coding	1282
COL4A2	435	399	396.5	49	60.2442	239	collagen type IV alpha 2 chain	A0A024RDW8	protein-coding	1284
COL4A3	121	152.5		402	65.0089	260	collagen type IV alpha 3 chain	Q01955	protein-coding	1285
COL4A4	188	41	309	132	33.2896	101	collagen type IV alpha 4 chain	P53420	protein-coding	1286
COL4A5	245	17.5	130	181	25.0551	57	collagen type IV alpha 5 chain	A7MBN3	protein-coding	1287
COL4A6	468	180.5	744	205	84.2272	346	collagen type IV alpha 6 chain	A8MXH5	protein-coding	1288
COL5A1	36	118.5	465.5	33	22.4933	49	collagen type V alpha 1 chain	A0A024R8E5	protein-coding	1289
COL5A2	258	98.5	29.5	62	20.6423	40	collagen type V alpha 2 chain	P05997	protein-coding	1290
COL5A3	148	17.5	637	8	15.0686	23	collagen type V alpha 3 chain	P25940	protein-coding	50509
COL6A2			396.5	380	194.081	745	collagen type VI alpha 2 chain	P12110	protein-coding	1292
COL6A3	316	17.5	182	305	33.0913	99	collagen type VI alpha 3 chain	D9ZGF2	protein-coding	1293
COL7A1	454	17.5	267	38	23.6885	55	collagen type VII alpha 1 chain	Q02388	protein-coding	1294
COL8A1		17.5	213.5		30.5624	84	collagen type VIII alpha 1 chain	P27658	protein-coding	1295
COL9A1	362	106	349	288	62.3014	248	collagen type IX alpha 1 chain	P20849	protein-coding	1297
COMMD2	549	654.5	60.5	295	70.7465	278	COMM domain containing 2	Q86X83	protein-coding	51122
COX7A2L		657.5	324		230.776	811	cytochrome c oxidase subunit 7A2 like	O14548	protein-coding	9167
CPEB3	401		763.5	163	122.723	514	cytoplasmic polyadenylation element binding protein 3	Q5QP71	protein-coding	22849
CPM			673	461	278.502	892	carboxypeptidase M	P14384	protein-coding	1368
CPS1		209.5	205.5	422	87.6291	362	carbamoyl-phosphate synthase 1	P31327	protein-coding	1373
CPSF7		214.5	396.5		145.816	607	cleavage and polyadenylation specific factor 7	Q8N684	protein-coding	79869
CREB5	71	457.5	494.5	357	68.7957	271	cAMP responsive element binding protein 5	Q02930	protein-coding	9586
CRISPLD1	244	108.5	137	54	29.5749	74	cysteine rich secretory protein LCCL domain containing 1	Q9H336	protein-coding	83690
CRYBG1			800.5	240	219.157	791	crystallin beta-gamma domain containing 1	B3KPT0	protein-coding	202
CSGALNACT2	288	511.5	211.5		104.889	437	chondroitin sulfate N-acetylgalactosaminyltransferase 2	A0A0S2Z5K4	protein-coding	55454
CSPG4		418.5	632		257.144	860	chondroitin sulfate proteoglycan 4	Q6UVK1	protein-coding	1464
CSRNP2	194	118.5	550.5	265	60.1618	238	cysteine and serine rich nuclear protein 2	Q9H175	protein-coding	81566
CTC1		183	602.5		166.025	666	CST telomere replication complex component 1	Q2NKJ3	protein-coding	80169
CTDSPL2		586.5	404		243.385	835	CTD small phosphatase like 2	A0A024R5Q8	protein-coding	51496
CTNNBIP1	506	499	267	407	101.749	428	catenin beta interacting protein 1	A0A024R4D7	protein-coding	56998
CTNND1	263		712		216.365	787	catenin delta 1	O60716	protein-coding	1500
CTSO		472.5	841.5		315.281	941	cathepsin O	P43234	protein-coding	1519
CUEDC1		167.5	521.5	267	95.237	402	CUE domain containing 1	Q9NWM3	protein-coding	404093
CX3CL1	246	545.5			183.162	709	C-X3-C motif chemokine ligand 1	A0N0N7	protein-coding	6376
CYBRD1			657	320	229.26	806	cytochrome b reductase 1	Q53TN4	protein-coding	79901
CYP4F3		129.5	223.5		85.0636	352	cytochrome P450 family 4 subfamily F member 3	A0A024R7J8	protein-coding	4051
DAAM1	296	671.5	704	381	120.129	503	dishevelled associated activator of morphogenesis 1	Q9Y4D1	protein-coding	23002
DAAM2			695	40	83.3667	338	dishevelled associated activator of morphogenesis 2	Q86T65	protein-coding	23500
DAG1	471			318	193.506	740	dystroglycan 1	A0A024R2W4	protein-coding	1605
DAZL		172.5	108.5	385	64.3831	258	deleted in azoospermia like	Q92904	protein-coding	1618
DBT	390	316.5	545	401	101.318	425	dihydrolipoamide branched chain transacylase E2	P11182	protein-coding	1629
DCAF12	557	310	425		139.556	584	DDB1 and CUL4 associated factor 12	Q5T6F0	protein-coding	25853
DCAF12L1		209.5	151	416	78.698	312	DDB1 and CUL4 associated factor 12 like 1	Q5VU92	protein-coding	139170
DCAF7	131			306	100.107	422	DDB1 and CUL4 associated factor 7	P61962	protein-coding	10238
DCP2		381.5	589	378	146.525	614	decapping mRNA 2	Q8IU60	protein-coding	167227
DCUN1D4	303	592	218	137	67.6356	269	defective in cullin neddylation 1 domain containing 4	Q92564	protein-coding	23142
DCX	68	352.5	628	130	52.5815	196	doublecortin	O43602	protein-coding	1641
DDX3X	501	17.5	155.5	176	31.115	89	DEAD-box helicase 3 X-linked	O00571	protein-coding	1654
DDX3Y	368	326	263		105.33	439	DEAD-box helicase 3 Y-linked	A0A024R9A4	protein-coding	8653
DDX6	176		576		159.198	641	DEAD-box helicase 6	B2R858	protein-coding	1656
DENND1B	154	411			125.791	531	DENN domain containing 1B	Q6P3S1	protein-coding	163486
DENND6A	268		445.5	236	101.432	427	DENN domain containing 6A	Q8IWF6	protein-coding	201627
DGKD	198	534	328	42	48.8396	176	diacylglycerol kinase delta	A0A024R495	protein-coding	8527
DGKH	572	57	250	7	21.7279	45	diacylglycerol kinase eta	A8K0I1	protein-coding	160851
DIABLO	640		531.5		291.616	912	diablo IAP-binding mitochondrial protein	K7X1S0	protein-coding	56616
DICER1	318	305	757.5	207	87.793	363	dicer 1, ribonuclease III	Q9UPY3	protein-coding	23405
DIO2	7	391	657	157	32.406	94	iodothyronine deiodinase 2	A8K845	protein-coding	1734
DIP2B	476	455.5			232.819	813	disco interacting protein 2 homolog B	Q7Z3H2	protein-coding	57609
DIP2C	357	274	657	398	99.9785	419	disco interacting protein 2 homolog C	Q86XV3	protein-coding	22982
DLG2	171	337		270	83.2164	336	discs large MAGUK scaffold protein 2	Q15700	protein-coding	1740
DLGAP2		468	545		252.517	854	DLG associated protein 2	A0A1B0GTN4	protein-coding	9228
DMRTB1		603.5	611		303.619	925	DMRT like family B with proline rich C-terminal 1	I6L9A0	protein-coding	63948
DNAJB11	603		231		186.61	719	DnaJ heat shock protein family (Hsp40) member B11	Q9UBS4	protein-coding	51726
DNAJB7		257.5	245		125.586	529.5	DnaJ heat shock protein family (Hsp40) member B7	Q7Z6W7	protein-coding	150353
DNM3	536		663.5		298.176	918	dynamin 3	Q9UQ16	protein-coding	26052
DNMT3A	407	203.5	359.5	16	36.9347	118	DNA methyltransferase 3 alpha	Q9Y6K1	protein-coding	1788
DNMT3B	481	118.5	178.5	29	32.7654	95	DNA methyltransferase 3 beta	Q9UBC3	protein-coding	1789
DOLPP1	169	662.5	233.5	144	61.9256	246	dolichyldiphosphatase 1	Q86YN1	protein-coding	57171
DOT1L	8	203.5		92	17.7022	30	DOT1 like histone lysine methyltransferase	Q8TEK3	protein-coding	84444
DPP4	448		692		278.395	891	dipeptidyl peptidase 4	P27487	protein-coding	1803
DPYSL2	577	545.5			280.514	899	dihydropyrimidinase like 2	A0A1C7CYX9	protein-coding	1808
DPYSL5	35	41	145.5	220	20.5814	39	dihydropyrimidinase like 5	Q9BPU6	protein-coding	56896
DRD1	360	552.5			222.991	797	dopamine receptor D1	P21728	protein-coding	1812
DSC2			696	360	250.28	848	desmocollin 2	Q02487	protein-coding	1824
DTX4	79	483.5		356	79.5616	318	deltex E3 ubiquitin ligase 4	Q9Y2E6	protein-coding	23220
DYNLT1	492	235	66.5		65.7906	262	dynein light chain Tctex-type 1	P63172	protein-coding	6993
E2F7	233	321	534.5		113.976	482	E2F transcription factor 7	Q96AV8	protein-coding	144455
EDC3	203			506	160.248	644	enhancer of mRNA decapping 3	Q96F86	protein-coding	80153
EDNRB		545.5	770.5		324.156	950	endothelin receptor type B	P24530	protein-coding	1910
EFNA5	127	101	101		36.338	114	ephrin A5	P52803	protein-coding	1946
EHD2	515	375.5	434		145.942	609	EH domain containing 2	A0A024R0S6	protein-coding	30846
EIF2S1		552.5	461		252.34	853	eukaryotic translation initiation factor 2 subunit alpha	P05198	protein-coding	1965
EIF2S2	228	449	717.5		139.598	585	eukaryotic translation initiation factor 2 subunit beta	P20042	protein-coding	8894
EIF3J	138	345	471		93.998	395	eukaryotic translation initiation factor 3 subunit J	O75822	protein-coding	8669
ELF2	497	169.5	221	47	42.9976	148	E74 like ETS transcription factor 2	Q15723	protein-coding	1998
ELN	83	17.5	95	19	10.0598	8	elastin	P15502	protein-coding	2006
ELOVL4	236	222	43	164	34.6605	105	ELOVL fatty acid elongase 4	Q9GZR5	protein-coding	6785
EMC3		657.5	302.5		222.988	796	ER membrane protein complex subunit 3	Q9P0I2	protein-coding	55831
EML4	291		296.5	102	68.8205	272	EMAP like 4	Q9HC35	protein-coding	27436
EML5		252.5	498		177.303	700	EMAP like 5	Q05BV3	protein-coding	161436
EML6	272	63	296.5	93	36.8591	116	EMAP like 6	Q6ZMW3	protein-coding	400954
EMP2			550.5	250	185.489	717	epithelial membrane protein 2	P54851	protein-coding	2013
EMSY	443		673	353	157.378	638	EMSY transcriptional repressor, BRCA2 interacting	Q7Z589	protein-coding	56946
EN1	623		545		291.348	911	engrailed homeobox 1	Q05925	protein-coding	2019
ENHO	486	71.5	18.5	313	29.7752	75	energy homeostasis associated	Q6UWT2	protein-coding	375704
ENPP2			408	358	191.092	735	ectonucleotide pyrophosphatase/phosphodiesterase 2	Q13822	protein-coding	5168
EOMES		610	428.5	148	112.735	471	eomesodermin	B7Z4K0	protein-coding	8320
EPB41L4B	250		602.5		194.052	744	erythrocyte membrane protein band 4.1 like 4B	Q9H329	protein-coding	54566
EPC1		396	366		190.352	731	enhancer of polycomb homolog 1	Q9H2F5	protein-coding	80314
EPS15	524	538	545		178.532	705	epidermal growth factor receptor pathway substrate 15	B7Z240	protein-coding	2060
ERC1	89	225.5	637	335	63.9544	254	ELKS/RAB6-interacting/CAST family member 1	G8JLD3	protein-coding	23085
ERCC6	265		186	2	15.3984	25	ERCC excision repair 6, chromatin remodeling factor	Q03468	protein-coding	2074
ERLIN2		187	328		123.831	523	ER lipid raft associated 2	O94905	protein-coding	11160
ERP44	350	345	485.5		129.49	547	endoplasmic reticulum protein 44	Q9BS26	protein-coding	23071
ETV4	338		374		177.772	702	ETS variant transcription factor 4	P43268	protein-coding	2118
EVA1A		396	477.5		217.422	788	eva-1 homolog A, regulator of programmed cell death	Q9H8M9	protein-coding	84141
F11R	239	602	582.5		145.873	608	F11 receptor	Q9Y624	protein-coding	50848
FAM136A	587	381.5	13		47.596	169	family with sequence similarity 136 member A	E7EQY1	protein-coding	84908
FAM13B	276	372.5	349		109.943	454	family with sequence similarity 13 member B	Q9NYF5	protein-coding	51306
FAM167A	336	57	277.5	431	54.6926	210	family with sequence similarity 167 member A	Q96KS9	protein-coding	83648
FAM193B	606	289.5	267		120.159	504	family with sequence similarity 193 member B	Q6IPW0	protein-coding	54540
FAM3C		524	133		131.996	560	FAM3 metabolism regulating signaling molecule C	Q92520	protein-coding	10447
FBN1	352		456.5	6	32.9299	96	fibrillin 1	P35555	protein-coding	2200
FBXW7	113	214.5	290	517	61.3817	243	F-box and WD repeat domain containing 7	Q969H0	protein-coding	55294
FBXW9	564		326	13	44.5682	156	F-box and WD repeat domain containing 9	Q5XUX1	protein-coding	84261
FCHSD1	408	592			245.732	839	FCH and double SH3 domains 1	Q86WN1	protein-coding	89848
FEM1B	509	41	53.5	191	30.2108	81	fem-1 homolog B	Q9UK73	protein-coding	10116
FERMT2	388	71.5	209.5	36	30.0674	79	FERM domain containing kindlin 2	Q96AC1	protein-coding	10979
FGD4	297	463	729.5	497	118.133	495	FYVE, RhoGEF and PH domain containing 4	B7Z8F9	protein-coding	121512
FKBP4	434		724		280.275	897	FKBP prolyl isomerase 4	Q02790	protein-coding	2288
FMN1	78		796.5		124.626	525	formin 1	Q68DA7	protein-coding	342184
FMO1		195	445.5		147.371	616	flavin containing dimethylaniline monoxygenase 1	Q01740	protein-coding	2326
FNDC5		459.5	337.5		196.902	750	fibronectin type III domain containing 5	Q8NAU1	protein-coding	252995
FOS	387		379	496	139.152	581	Fos proto-oncogene, AP-1 transcription factor subunit	P01100	protein-coding	2353
FOXJ2	378	17.5	82	258	27.1914	64	forkhead box J2	Q9P0K8	protein-coding	55810
FOXO3	58	366	374		66.4975	265	forkhead box O3	O43524	protein-coding	2309
FRAS1	340	494		476	143.598	599	Fraser extracellular matrix complex subunit 1	Q86XX4	protein-coding	80144
FRAT2	382	391	144		92.7	391	FRAT regulator of WNT signaling pathway 2	O75474	protein-coding	23401
FREM1	464	439	804	343	121.709	509	FRAS1 related extracellular matrix 1	Q5H8C1	protein-coding	158326
FREM2		345	613	383	144.224	602	FRAS1 related extracellular matrix 2	Q5SZK8	protein-coding	341640
FRMD4A	612	575			296.606	917	FERM domain containing 4A	Q9NW91	protein-coding	55691
FSIP2		190	149.5		84.2689	347	fibrous sheath interacting protein 2	Q5CZC0	protein-coding	401024
FYN	545	534	720		197.986	752	FYN proto-oncogene, Src family tyrosine kinase	P06241	protein-coding	2534
FZD4		433.5	313.5		184.325	714	frizzled class receptor 4	Q9ULV1	protein-coding	8322
FZD5		507.5	415.5		229.601	808	frizzled class receptor 5	Q13467	protein-coding	7855
GAB1	444		513	390	148.731	621	GRB2 associated binding protein 1	Q13480	protein-coding	2549
GABRP		603.5	296.5	424	141.113	594	gamma-aminobutyric acid type A receptor subunit pi	B4DTP4	protein-coding	2568
GALNT4			663.5	441	270.464	881	polypeptide N-acetylgalactosaminyltransferase 4	Q8N4A0	protein-coding	8693
GARRE1	101	330	215		64.2643	255	granule associated Rac and RHOG effector 1	O15063	protein-coding	9710
GAS7	60		831		111.647	465	growth arrest specific 7	O60861	protein-coding	8522
GCC2	465			187	147.441	617	GRIP and coiled-coil domain containing 2	B3KR21	protein-coding	9648
GCSH		190		308	120.955	507	glycine cleavage system protein H	P23434	protein-coding	2653
GEMIN2		521.5	162.5	500	116.209	487	gem nuclear organelle associated protein 2	O14893	protein-coding	8487
GID4	522		778		318.636	945	GID complex subunit 4 homolog	B3KXL6	protein-coding	79018
GID8			162.5	287	107.979	448	GID complex subunit 8 homolog	Q9NWU2	protein-coding	54994
GLIS2	72	108.5	474.5	433	50.0393	182	GLIS family zinc finger 2	B3KTH4	protein-coding	84662
GM2A		494	793		312.946	937	ganglioside GM2 activator	P17900	protein-coding	2760
GMFB	543	282.5	385.5		129.865	550	glia maturation factor beta	P60983	protein-coding	2764
GNB4			525.5	330	208.216	768	G protein subunit beta 4	Q9HAV0	protein-coding	59345
GNG12	369	159.5	111.5	430	57.6199	224	G protein subunit gamma 12	Q9UBI6	protein-coding	55970
GNG2	580		321.5		215.911	786	G protein subunit gamma 2	P59768	protein-coding	54331
GNS		422.5	585		248.577	844	glucosamine (N-acetyl)-6-sulfatase	A0A024RBC5	protein-coding	2799
GOLGA7	351	385.5	277.5		111.62	464	golgin A7	Q7Z5G4	protein-coding	51125
GPAM	106		528.5		118.344	497	glycerol-3-phosphate acyltransferase, mitochondrial	Q86T70	protein-coding	57678
GPATCH2		41		165	41.1248	140	G-patch domain containing 2	Q9NW75	protein-coding	55105
GPCPD1	359		624.5	275	131.684	559	glycerophosphocholine phosphodiesterase 1	Q9NPB8	protein-coding	56261
GPI		487.5	642		279.721	894	glucose-6-phosphate isomerase	P06744	protein-coding	2821
GPR85	601.5	408	620.5		178.002	703	G protein-coupled receptor 85	A4D0T8	protein-coding	54329
GPX7	599	391	79	211	62.4911	249	glutathione peroxidase 7	Q96SL4	protein-coding	2882
GRAMD1B		425.5	781.5		288.326	905	GRAM domain containing 1B	Q3KR37	protein-coding	57476
GRAP2		411	383.5		198.506	753	GRB2 related adaptor protein 2	O75791	protein-coding	9402
GRIP1	438	17.5	51.5	15	12.3323	18	glutamate receptor interacting protein 1	Q9Y3R0	protein-coding	23426
GRPEL2		586.5	408	314	140.658	591	GrpE like 2, mitochondrial	Q8TAA5	protein-coding	134266
GSK3B	487		698.5	448	178.048	704	glycogen synthase kinase 3 beta	P49841	protein-coding	2932
GSTA4	594	57	41		37.1844	121	glutathione S-transferase alpha 4	A0A024RD58	protein-coding	2941
GTF3C3		321	359.5	346	113.93	481	general transcription factor IIIC subunit 3	Q9Y5Q9	protein-coding	9330
GTPBP2	278		793		234.763	819	GTP binding protein 2	A8K2K2	protein-coding	54676
HAPLN3		133	39	263	36.9689	119	hyaluronan and proteoglycan link protein 3	A8K7T8	protein-coding	145864
HAS3	59	63	673	95	31.0401	87	hyaluronan synthase 3	O00219	protein-coding	3038
HBEGF	53	214.5	105		35.3598	107	heparin binding EGF like growth factor	Q99075	protein-coding	1839
HBP1	145	17.5	95	41	14.0174	21	HMG-box transcription factor 1	B4DJ36	protein-coding	26959
HDAC4	384	404.5	256	79	59.186	234	histone deacetylase 4	P56524	protein-coding	9759
HDGF	372	282.5	692		139.134	580	heparin binding growth factor	P51858	protein-coding	3068
HELZ		612	502.5	237	139.238	583	helicase with zinc finger	B7ZLW2	protein-coding	9931
HEY2		652	428.5		264.283	868	hes related family bHLH transcription factor with YRPW motif 2	Q9UBP5	protein-coding	23493
HIF3A	157	17.5	418.5	503	38.7695	128	hypoxia inducible factor 3 subunit alpha	Q9Y2N7	protein-coding	64344
HINT3		385.5	75	487	80.4915	321	histidine triad nucleotide binding protein 3	Q9NQE9	protein-coding	135114
HMCN1	386	57	607.5	12	28.1344	68	hemicentin 1	Q96RW7	protein-coding	83872
HMGCLL1		570.5	442		251.078	850	3-hydroxymethyl-3-methylglutaryl-CoA lyase like 1	O95896	protein-coding	54511
HMGCR	629		371.5	175	114.84	485	3-hydroxy-3-methylglutaryl-CoA reductase	A0A024RAP2	protein-coding	3156
HMGCS1		666	355		243.12	834	3-hydroxy-3-methylglutaryl-CoA synthase 1	A0A024R059	protein-coding	3157
HMGCS2		598	226		183.812	711	3-hydroxy-3-methylglutaryl-CoA synthase 2	P54868	protein-coding	3158
HMGN3	456	399	93		85.5761	353	high mobility group nucleosomal binding domain 3	Q15651	protein-coding	9324
HNF4G	529	606.5	349	224	99.4901	416	hepatocyte nuclear factor 4 gamma	Q14541	protein-coding	3174
HNRNPF	552	565	390		165.157	662	heterogeneous nuclear ribonucleoprotein F	A0A024R7T3	protein-coding	3185
HNRNPUL1	364	161.5		63	51.5723	188	heterogeneous nuclear ribonucleoprotein U like 1	B7Z4B8	protein-coding	11100
HOOK3	44		651.5		84.6552	350	hook microtubule tethering protein 3	Q86VS8	protein-coding	84376
HORMAD1			177	162	84.667	351	HORMA domain containing 1	Q86X24	protein-coding	84072
HOXA10	324		620.5		224.189	798	homeobox A10	P31260	protein-coding	3206
HPCAL4	69	581	538.5		92.8145	392	hippocalcin like 4	Q9UM19	protein-coding	51440
HS3ST3B1	624	187	341.5	327	84.4659	349	heparan sulfate-glucosamine 3-sulfotransferase 3B1	Q9Y662	protein-coding	9953
HSPG2	99		841.5		144.316	603	heparan sulfate proteoglycan 2	P98160	protein-coding	3339
HTR7	498		582.5		269.298	876	5-hydroxytryptamine receptor 7	P34969	protein-coding	3363
ICOS	116	118.5	22		22.3741	48	inducible T cell costimulator	Q53QY6	protein-coding	29851
ID1			111.5	404	106.12	442	inhibitor of DNA binding 1	P41134	protein-coding	3397
IFFO1	488	439	218	403	92.598	390	intermediate filament family orphan 1	Q0D2I5	protein-coding	25900
IFFO2	141	577.5	624.5		123.494	519	intermediate filament family orphan 2	Q5TF58	protein-coding	126917
IFI30	441	17.5	4	170	11.9657	13	IFI30 lysosomal thiol reductase	A0A024R7N7	protein-coding	10437
IFNG	530		250	277	110.776	461	interferon gamma	P01579	protein-coding	3458
IGF1	90	206	137	90	30.7403	85	insulin like growth factor 1	P05019	protein-coding	3479
IGSF1		342	418.5		189.161	726	immunoglobulin superfamily member 1	Q8N6C5	protein-coding	3547
IL1RAP	494	313.5	355	201	81.0564	322	interleukin 1 receptor accessory protein	A8K6K4	protein-coding	3556
IL2RA		684	729.5		353.192	966	interleukin 2 receptor subunit alpha	P01589	protein-coding	3559
IL36G			735.5	420	277.898	890	interleukin 36 gamma	Q9NZH8	protein-coding	56300
IMPDH1	637	356			238.103	824	inosine monophosphate dehydrogenase 1	B3KRZ3	protein-coding	3614
INA	636	285.5	596.5		158.892	640	internexin neuronal intermediate filament protein alpha	Q16352	protein-coding	9118
ING3			23.5	312	42.8135	147	inhibitor of growth family member 3	Q9NXR8	protein-coding	54556
INSIG1	491	261.5	271	374	84.4381	348	insulin induced gene 1	A4D2M9	protein-coding	3638
IQCJ		271.5	40		52.1057	192	IQ motif containing J	Q1A5X6	protein-coding	654502
IQCJ-SCHIP1	424.5		545		240.496	827	IQCJ-SCHIP1 readthrough	B3KU38	protein-coding	100505385
IQUB		480.5	62		86.3003	356	IQ motif and ubiquitin domain containing	A0A024R771	protein-coding	154865
IREB2	335	17.5	12	37	10.0417	7	iron responsive element binding protein 2	P48200	protein-coding	3658
ISG20L2		57	53.5		27.6111	66	interferon stimulated exonuclease gene 20 like 2	Q9H9L3	protein-coding	81875
ISL1	525	241	341.5		116.968	491	ISL LIM homeobox 1	P61371	protein-coding	3670
ISLR2	645	277	628	379	113.527	479	immunoglobulin superfamily containing leucine rich repeat 2	Q6UXK2	protein-coding	57611
ITGA11		639	816		361.048	969	integrin subunit alpha 11	B3KTN6	protein-coding	22801
ITGA6	170		796.5		183.987	712	integrin subunit alpha 6	P23229	protein-coding	3655
ITGB1	608	521.5	290	328	104.183	436	integrin subunit beta 1	P05556	protein-coding	3688
JARID2	604	671.5	401.5	204	106.731	444	jumonji and AT-rich interaction domain containing 2	Q92833	protein-coding	3720
JAZF1		257.5	245		125.586	529.5	JAZF zinc finger 1	Q86VZ6	protein-coding	221895
JMY	274	514	366	135	72.2058	283	junction mediating and regulatory protein, p53 cofactor	Q8N9B5	protein-coding	133746
JOSD1	457	680	465.5	483	128.533	542	Josephin domain containing 1	A0A024R1P5	protein-coding	9929
KBTBD8	544			427	240.981	828	kelch repeat and BTB domain containing 8	Q8NFY9	protein-coding	84541
KCNC2		628		389	247.13	841	potassium voltage-gated channel subfamily C member 2	Q96PR1	protein-coding	3747
KCNC3		176	681		173.101	687	potassium voltage-gated channel subfamily C member 3	Q14003	protein-coding	3748
KCNIP2	411		528.5		233.031	814	potassium voltage-gated channel interacting protein 2	B3KSZ5	protein-coding	30819
KCNK10	24		218		36.1663	113	potassium two pore domain channel subfamily K member 10	P57789	protein-coding	54207
KCTD15	257		607.5	299	120.022	502	potassium channel tetramerization domain containing 15	Q96SI1	protein-coding	79047
KCTD20		480.5	430.5	109	94.1694	398	potassium channel tetramerization domain containing 20	Q7Z5Y7	protein-coding	222658
KCTD3	430	370	171		100.254	423	potassium channel tetramerization domain containing 3	Q9Y597	protein-coding	51133
KCTD5	437	125	57	222	40.5364	134	potassium channel tetramerization domain containing 5	Q9NXV2	protein-coding	54442
KDM4B		586.5	651.5		309.073	933	lysine demethylase 4B	A0A0C4DFL8	protein-coding	23030
KDM5A	102	643.5	836.5		126.692	535	lysine demethylase 5A	P29375	protein-coding	5927
KDM5B		133	632		144.962	604	lysine demethylase 5B	Q9UGL1	protein-coding	10765
KDM5C	597		620.5		304.318	927	lysine demethylase 5C	P41229	protein-coding	8242
KDM5D			506	297	193.831	742	lysine demethylase 5D	Q9BY66	protein-coding	8284
KDM6B	644	172.5			166.651	669	lysine demethylase 6B	O15054	protein-coding	23135
KIAA1549	173	297		373	89.2036	377	KIAA1549	Q9HCM3	protein-coding	57670
KIAA1549L	334	475.5			199.259	758	KIAA1549 like	Q12914	protein-coding	25758
KIF26A	562	147	228.5	106	52.8751	201	kinesin family member 26A	Q9ULI4	protein-coding	26153
KIF26B	485	17.5		52	25.3789	59	kinesin family member 26B	Q2KJY2	protein-coding	55083
KIF3B	87		770.5		129.454	546	kinesin family member 3B	O15066	protein-coding	9371
KIF5A		698	753.5		362.61	970	kinesin family member 5A	Q12840	protein-coding	3798
KIFC2	613	660.5	589		206.71	766	kinesin family member C2	Q96AC6	protein-coding	90990
KLF11			471	443	228.393	805	KLF transcription factor 11	B7ZAX4	protein-coding	8462
KLF4	598	463	408	202	97.1658	409	KLF transcription factor 4	O43474	protein-coding	9314
KLHDC3	579	676	586.5	293	127.315	536	kelch domain containing 3	Q9BQ90	protein-coding	116138
KLHL24		534	816		330.055	956	kelch like family member 24	Q6TFL4	protein-coding	54800
KLHL25	405.5		538.5	259	127.949	541	kelch like family member 25	Q9H0H3	protein-coding	64410
KLHL28	168		145.5	84	42.3672	146	kelch like family member 28	A8K1E0	protein-coding	54813
KLHL42	63			361	75.4039	299	kelch like family member 42	B2RNT7	protein-coding	57542
KLHL8		555	296.5	82	79.3577	316	kelch like family member 8	B3KY78	protein-coding	57563
KMT5A	461	610			265.146	870	lysine methyltransferase 5A	E3VVS3	protein-coding	387893
KMT5B	634	633.5	355	241	107.637	446	lysine methyltransferase 5B	B7WNX0	protein-coding	51111
KMT5C	363	159.5	57	61	29.7789	76	lysine methyltransferase 5C	Q86Y97	protein-coding	84787
KPNA1	27	217.5			38.3161	126	karyopherin subunit alpha 1	P52294	protein-coding	3836
KREMEN2		379	32		55.0636	212	kringle containing transmembrane protein 2	Q53F67	protein-coding	79412
LAMA2		67.5	88		38.5357	127	laminin subunit alpha 2	P24043	protein-coding	3908
LAMC1	374	118.5	438	103	52.8646	200	laminin subunit gamma 1	P11047	protein-coding	3915
LAMTOR1	585		613	218	142.529	597	late endosomal/lysosomal adaptor, MAPK and MTOR activator 1	Q6IAA8	protein-coding	55004
LARP4	555	368.5			226.118	801	La ribonucleoprotein 4	Q6P4E2	protein-coding	113251
LARP4B	298	511.5	452.5	184	83.9102	345	La ribonucleoprotein 4B	Q92615	protein-coding	23185
LASP1	225		826.5		215.617	785	LIM and SH3 protein 1	B4DIC4	protein-coding	3927
LEP	412			437	212.158	776	leptin	A4D0Y8	protein-coding	3952
LIF	261		195	214	73.8882	293	LIF interleukin 6 family cytokine	P15018	protein-coding	3976
LIMS1	166	443	258	89	50.6781	187	LIM zinc finger domain containing 1	P48059	protein-coding	3987
LINC02904		257.5	425		165.407	663	long intergenic non-protein coding RNA 2904		ncRNA	286122
LMLN		643.5	673		329.042	954	leishmanolysin like peptidase	B4DR62	protein-coding	89782
LNPK		562.5	673		307.637	931	lunapark, ER junction formation factor	Q9C0E8	protein-coding	80856
LOX	48	103.5	567.5	183	37.6782	123	lysyl oxidase	B7ZAJ4	protein-coding	4015
LOXL2		214.5	408	417	110.566	460	lysyl oxidase like 2	Q9Y4K0	protein-coding	4017
LOXL4	496		735.5	255	151.036	624	lysyl oxidase like 4	Q96JB6	protein-coding	84171
LPL	312	118.5	208		65.7947	263	lipoprotein lipase	A0A1B1RVA9	protein-coding	4023
LRP6	66	156		122	35.9657	111	LDL receptor related protein 6	O75581	protein-coding	4040
LRRC59		321	646.5		227.775	802	leucine rich repeat containing 59	Q96AG4	protein-coding	55379
LSM11	414	222	763.5		137.488	576	LSM11, U7 small nuclear RNA associated	P83369	protein-coding	134353
LYPLA1		316.5	502.5		199.4	759	lysophospholipase 1	B4DP64	protein-coding	10434
LYSMD1	553	50.5	9	22	12.123	14	LysM domain containing 1	Q96S90	protein-coding	388695
MAFB	467	211.5	509		123.025	516	MAF bZIP transcription factor B	Q9Y5Q3	protein-coding	9935
MAFG	65		841.5	340	88.3136	371	MAF bZIP transcription factor G	A0A024R8X1	protein-coding	4097
MAP4K4	38	235	596.5		58.2147	229	mitogen-activated protein kinase kinase kinase kinase 4	O95819	protein-coding	9448
MAP6		139.5		39	36.8799	117	microtubule associated protein 6	Q96JE9	protein-coding	4135
MAPK10	502	577.5	748.5	143	104.927	438	mitogen-activated protein kinase 10	A0A286YF97	protein-coding	5602
MAPKBP1	445			505	237.026	823	mitogen-activated protein kinase binding protein 1	O60336	protein-coding	23005
MAPRE1		169.5	84.5	492	63.9061	253	microtubule associated protein RP/EB family member 1	Q15691	protein-coding	22919
MAPRE2	238		371.5	194	85.9656	354	microtubule associated protein RP/EB family member 2	Q15555	protein-coding	10982
MARCHF1	277	111.5	309		70.7049	276	membrane associated ring-CH-type finger 1	A8K0Z6	protein-coding	55016
MARK3	619	407	333.5		145.995	610	microtubule affinity regulating kinase 3	A0A0A0MT23	protein-coding	4140
MAST4	380			410	197.358	751	microtubule associated serine/threonine kinase family member 4	J3QT34	protein-coding	375449
MAT1A	379			489	215.25	782	methionine adenosyltransferase 1A	Q00266	protein-coding	4143
MAT2A	343			515	210.146	774	methionine adenosyltransferase 2A	A0A140VJP5	protein-coding	4144
MATCAP1	537			471	251.459	852	microtubule associated tyrosine carboxypeptidase 1	Q68EN5	protein-coding	653319
MATCAP2		545.5	107		120.798	506	microtubule associated tyrosine carboxypeptidase 2	Q8NCT3	protein-coding	23366
MAU2			379	303	169.438	675	MAU2 sister chromatid cohesion factor	Q9Y6X3	protein-coding	23383
MAZ	376		834.5		280.077	895	MYC associated zinc finger protein	P56270	protein-coding	4150
MBD5		313.5	821.5		253.742	857	methyl-CpG binding domain protein 5	Q9P267	protein-coding	55777
MBLAC2	508		287.5		191.082	734	metallo-beta-lactamase domain containing 2	B3KY36	protein-coding	153364
MBTD1	474	225.5	99		73.1811	289	mbt domain containing 1	Q05BQ5	protein-coding	54799
MCIDAS		437	565		248.448	843	multiciliate differentiation and DNA synthesis associated cell cycle protein	D6RGH6	protein-coding	345643
MCL1	569	305	51.5	334	58.4361	231	MCL1 apoptosis regulator, BCL2 family member	A0A087WT64	protein-coding	4170
MDM2		630.5	490	292	149.497	623	MDM2 proto-oncogene	A0A0A8KB75	protein-coding	4193
MED12L	308	449	351.5	382	92.2861	389	mediator complex subunit 12L	B3KXY0	protein-coding	116931
MED26	427	349.5	681		155.556	632	mediator complex subunit 26	O95402	protein-coding	9441
MEST	548	75.5	341.5	513	72.9456	287	mesoderm specific transcript	B4DQW6	protein-coding	4232
METAP2		133	78	468	56.4429	218	methionyl aminopeptidase 2	P50579	protein-coding	10988
MEX3B	455	17.5	16	138	16.1883	26	mex-3 RNA binding family member B	Q6ZN04	protein-coding	84206
MFAP2	451		341.5		196.225	748	microfibril associated protein 2	P55001	protein-coding	4237
MFSD14B	428	321		421	128.911	544	major facilitator superfamily domain containing 14B	Q5SR56	protein-coding	84641
MGA	88	375.5		289	70.72	277	MAX dimerization protein MGA	B9EGR5	protein-coding	23269
MGAT4A		152.5	763.5		170.612	678	alpha-1,3-mannosyl-glycoprotein 4-beta-N-acetylglucosaminyltransferase A	Q9UM21	protein-coding	11320
MIDEAS	404		673	186	123.267	517	mitotic deacetylase associated SANT domain protein	A0A024R689	protein-coding	91748
MIER3	187			522.5	156.291	635	MIER family member 3	Q7Z3K6	protein-coding	166968
MINAR1	91	183		48	30.9355	86	membrane integral NOTCH2 associated receptor 1	Q9UPX6	protein-coding	23251
MLF1	615	211.5	195	323	75.2135	296	myeloid leukemia factor 1	A0A140VKD2	protein-coding	4291
MMAA		388	712		262.8	865	metabolism of cobalamin associated A	Q8IVH4	protein-coding	166785
MMP16		17.5	379		40.7201	136	matrix metallopeptidase 16	P51512	protein-coding	4325
MMP24	397	671.5			258.16	862	matrix metallopeptidase 24	Q86VV6	protein-coding	10893
MMP8		573	846.5		348.226	962	matrix metallopeptidase 8	B4E0I2	protein-coding	4317
MOG		472.5	509		245.205	838	myelin oligodendrocyte glycoprotein	Q16653	protein-coding	4340
MORF4L1		199.5	242.5	238	75.2701	297	mortality factor 4 like 1	Q9UBU8	protein-coding	10933
MORF4L2	110	289.5	302.5	169	50.2173	184	mortality factor 4 like 2	Q15014	protein-coding	9643
MOSPD2		418.5	292		174.787	693	motile sperm domain containing 2	Q8NHP6	protein-coding	158747
MPZL3		445.5	775.5		293.89	914	myelin protein zero like 3	Q6UWV2	protein-coding	196264
MRPL17		463	412.5		218.511	790	mitochondrial ribosomal protein L17	Q9NRX2	protein-coding	63875
MSTN	523		663.5		294.538	915	myostatin	O14793	protein-coding	2660
MTMR4	349	335	735.5	436	110.008	455	myotubularin related protein 4	Q9NYA4	protein-coding	9110
MTSS2	314	689	582.5		167.119	671	MTSS I-BAR domain containing 2	Q765P7	protein-coding	92154
MUC22		98.5	103		50.3624	185	mucin 22	E2RYF6	protein-coding	100507679
MUC7		349.5	531.5		215.499	784	mucin 7, secreted	Q8TAX7	protein-coding	4589
MXD1		84	385.5	359	75.5112	300	MAX dimerization protein 1	B7ZLI7	protein-coding	4084
MXI1	137		720		157.035	637	MAX interactor 1, dimerization protein	A0A0S2Z3X5	protein-coding	4601
MYBL2	410	75.5	160.5		56.8784	220	MYB proto-oncogene like 2	P10244	protein-coding	4605
MYCN	392	142	132	167	46.7903	165	MYCN proto-oncogene, bHLH transcription factor	P04198	protein-coding	4613
MYL6	609		425		254.374	858	myosin light chain 6	P60660	protein-coding	4637
MYO16			538.5	369	222.883	794	myosin XVI	F8W883	protein-coding	23026
N4BP2	500	277	430.5		130.223	554	NEDD4 binding protein 2	B2ZZ87	protein-coding	55728
N4BP2L1	342	538	99	74	47.9026	171	NEDD4 binding protein 2 like 1	A0A024RDV1	protein-coding	90634
NAA40	204		434	502	118.074	494	N-alpha-acetyltransferase 40, NatD catalytic subunit	Q86UY6	protein-coding	79829
NANOS1		301.5	203		123.698	522	nanos C2HC-type zinc finger 1	Q8WY41	protein-coding	340719
NANP	153		559.5	154	78.7438	314	N-acetylneuraminic acid phosphatase	Q8TBE9	protein-coding	140838
NAP1L3	398	137	197	271	58.0697	228	nucleosome assembly protein 1 like 3	Q8IYV1	protein-coding	4675
NAP1L6P		303	76.5		76.1241	302	nucleosome assembly protein 1 like 6, pseudogene		pseudo	645996
NAPB		282.5	86	333	66.9164	266	NSF attachment protein beta	A0A087WZQ7	protein-coding	63908
NASP	279		90	126	48.9348	177	nuclear autoantigenic sperm protein	P49321	protein-coding	4678
NAT1		267.5	60.5	512	67.452	268	N-acetyltransferase 1	P18440	protein-coding	9
NATD1	281			367	160.567	646	N-acetyltransferase domain containing 1	Q8N6N6	protein-coding	256302
NAV1	12	96		257	22.2164	47	neuron navigator 1	Q8NEY1	protein-coding	89796
NAV2	107	84		69	28.426	69	neuron navigator 2	A7E2D6	protein-coding	89797
NAV3		41	831	14	26.0445	60	neuron navigator 3	Q8IVL0	protein-coding	89795
NCKAP5	440		91	70	46.9976	166	NCK associated protein 5	O14513	protein-coding	344148
NCKAP5L	332	494			202.49	763	NCK associated protein 5 like	Q9HCH0	protein-coding	57701
NCOA3	310	469	642		151.206	625	nuclear receptor coactivator 3	Q59EE8	protein-coding	8202
NCOA4	313			445	186.605	718	nuclear receptor coactivator 4	Q13772	protein-coding	8031
NDRG4	248	595.5		428	132.782	562	NDRG family member 4	Q9ULP0	protein-coding	65009
NDST1	67	453			87.1077	359	N-deacetylase and N-sulfotransferase 1	B7Z1Q0	protein-coding	3340
NEDD9		671.5	698.5	310	175.282	694	neural precursor cell expressed, developmentally down-regulated 9	A0A024QZV9	protein-coding	4739
NEGR1	418		729.5		276.103	887	neuronal growth regulator 1	Q7Z3B1	protein-coding	257194
NEXMIF	195	17.5	485.5	196	33.5598	102	neurite extension and migration factor	Q5QGS0	protein-coding	340533
NFAT5	6	254.5		336	26.6853	62	nuclear factor of activated T cells 5	O94916	protein-coding	10725
NFATC3	23			475	52.2614	193	nuclear factor of activated T cells 3	B5B2S0	protein-coding	4775
NFIA	56	17.5	445.5	3	8.45744	5	nuclear factor I A	Q12857	protein-coding	4774
NFIB	86		596.5		113.246	475	nuclear factor I B	O00712	protein-coding	4781
NID1		453	396.5	272	121.857	510	nidogen 1	P14543	protein-coding	4811
NID2	582		576		289.496	907	nidogen 2	Q14112	protein-coding	22795
NIPSNAP3A		429.5	199		146.177	611	nipsnap homolog 3A	Q9UFN0	protein-coding	25934
NKAIN1		248.5	502.5		176.686	698	sodium/potassium transporting ATPase interacting 1	Q4KMZ8	protein-coding	79570
NKAPD1	294	699	231	249	82.4326	331	NKAP domain containing 1	A0A024R3H5	protein-coding	55216
NKIRAS2	315	627	506		154.687	629	NFKB inhibitor interacting Ras like 2	A0A024R1Z4	protein-coding	28511
NKRF	189	548.5	228.5	301	72.6462	286	NFKB repressing factor	A3F769	protein-coding	55922
NKTR	373			206	138.598	578	natural killer cell triggering receptor	A0A024R2N6	protein-coding	4820
NLGN3	590			399	242.595	832	neuroligin 3	Q4G160	protein-coding	54413
NLRX1	415	616.5	729.5	223	112.919	472	NLR family member X1	Q86UT6	protein-coding	79671
NMI		347.5	140		110.284	457	N-myc and STAT interactor	Q13287	protein-coding	9111
NNMT		501	421.5		229.767	809	nicotinamide N-methyltransferase	P40261	protein-coding	4837
NOL4L	339	666	273.5	273	90.0821	381	nucleolar protein 4 like	A0A087X0N3	protein-coding	140688
NOPCHAP1		415	456.5		217.628	789	NOP protein chaperone 1	Q8N5I9	protein-coding	121053
NOTCH2		595.5	685	493	195.292	747	notch receptor 2	Q04721	protein-coding	4853
NPAS3	47	41	166.5	151	20.8573	41	neuronal PAS domain protein 3	Q8IXF0	protein-coding	64067
NPM3		581	99		119.916	500	nucleophosmin/nucleoplasmin 3	O75607	protein-coding	10360
NQO2		401.5	263		162.477	656	N-ribosyldihydronicotinamide:quinone reductase 2	B3KPX6	protein-coding	4835
NRAS	284	480.5	44		60.5852	241	NRAS proto-oncogene, GTPase	P01111	protein-coding	4893
NREP	618		21	494	61.9237	245	neuronal regeneration related protein	Q16612	protein-coding	9315
NRSN1	559		396.5		235.395	820	neurensin 1	Q8IZ57	protein-coding	140767
NSD1	19	17.5	729.5	182	20.378	38	nuclear receptor binding SET domain protein 1	Q96L73	protein-coding	64324
NUDCD1		527.5	724		308.994	932	NudC domain containing 1	Q96RS6	protein-coding	84955
NUDT11		238	82		69.8498	274	nudix hydrolase 11	Q96G61	protein-coding	55190
NUFIP2	156	621			155.625	633	nuclear FMR1 interacting protein 2	Q7Z417	protein-coding	57532
NUP160	264	106	748.5	459	78.2832	311	nucleoporin 160	Q12769	protein-coding	23279
OSBP	190	701	763.5	415	113.311	477	oxysterol binding protein	P22059	protein-coding	5007
OSBPL11		567		136	138.845	579	oxysterol binding protein like 11	A0A140VJQ6	protein-coding	114885
OSBPL6		680	563		309.37	934	oxysterol binding protein like 6	Q9BZF3	protein-coding	114880
OSTC		429.5	171		135.503	571	oligosaccharyltransferase complex non-catalytic subunit	A0A087WUD3	protein-coding	58505
OTUB2			576	463	258.209	863	OTU deubiquitinase, ubiquitin aldehyde binding 2	Q96DC9	protein-coding	78990
OTUD4	93	125	490		59.5308	235	OTU deubiquitinase 4	Q01804	protein-coding	54726
OTULIN		156	134.5		72.4258	284	OTU deubiquitinase with linear linkage specificity	Q96BN8	protein-coding	90268
OXR1	331	257.5		457	112.993	473	oxidation resistance 1	Q8N573	protein-coding	55074
OXTR	285	650			215.203	781	oxytocin receptor	B2R9L7	protein-coding	5021
P3H1		586.5	333.5	286	127.484	538	prolyl 3-hydroxylase 1	Q32P28	protein-coding	64175
PAIP2	610		123	131	71.4026	281	poly(A) binding protein interacting protein 2	Q49AE6	protein-coding	51247
PALM	504	241	337.5		114.935	486	paralemmin	A0A024R207	protein-coding	5064
PAN2	528	17.5	73.5	317	30.2827	82	poly(A) specific ribonuclease subunit PAN2	Q504Q3	protein-coding	9924
PAPOLG		137	254.5		93.3629	393	poly(A) polymerase gamma	Q9BWT3	protein-coding	64895
PARG	542		260	133	88.5429	373	poly(ADP-ribose) glycohydrolase	Q86W56	protein-coding	8505
PCDH17	177			243	103.695	434	protocadherin 17	O14917	protein-coding	27253
PCDHA1	214	229	10	115.5	21.6844	44	protocadherin alpha 1	Q9Y5I3	protein-coding	56147
PCDHA10	214		123	364.5	70.8301	279	protocadherin alpha 10	Q9Y5I2	protein-coding	56139
PCDHA11	214	254.5	123	115.5	41.6953	145	protocadherin alpha 11	Q9Y5I1	protein-coding	56138
PCDHA12	214		116	115.5	47.3547	168	protocadherin alpha 12	Q9UN75	protein-coding	56137
PCDHA13	214		123	115.5	48.2887	174.5	protocadherin alpha 13	Q9Y5I0	protein-coding	56136
PCDHA2	214	246	123	115.5	41.3427	142.5	protocadherin alpha 2	Q9Y5H9	protein-coding	56146
PCDHA3	214	238	123	115.5	41.0024	138	protocadherin alpha 3	Q9Y5H8	protein-coding	56145
PCDHA4	214	246	123	115.5	41.3427	142.5	protocadherin alpha 4	Q59H34	protein-coding	56144
PCDHA5	214	243.5	116	115.5	40.6376	135	protocadherin alpha 5	Q9Y5H7	protein-coding	56143
PCDHA6	214	17.5	123	115.5	21.3513	43	protocadherin alpha 6	Q9UN73	protein-coding	56142
PCDHA7	214	241	116	115.5	40.5329	133	protocadherin alpha 7	Q9UN72	protein-coding	56141
PCDHA8	214	243.5	123	364.5	54.9628	211	protocadherin alpha 8	Q9Y5H6	protein-coding	56140
PCDHA9	214		123	115.5	48.2887	174.5	protocadherin alpha 9	Q9Y5H5	protein-coding	9752
PCDHAC1	214		130	115.5	49.1879	178	protocadherin alpha subfamily C, 1	Q9H158	protein-coding	56135
PCDHAC2	214		141	50	38.2308	125	protocadherin alpha subfamily C, 2	Q9Y5I4	protein-coding	56134
PCGF3	283	176	164.5	362	58.3423	230	polycomb group ring finger 3	B3KQ06	protein-coding	10336
PCYT1B	73	427.5	576		87.3184	361	phosphate cytidylyltransferase 1B, choline	Q9Y5K3	protein-coding	9468
PDE7B		396	445.5		210.011	773	phosphodiesterase 7B	Q9NP56	protein-coding	27115
PDGFA		422.5	781.5		287.308	904	platelet derived growth factor subunit A	P04085	protein-coding	5154
PDGFB	584	289.5	763.5	522.5	127.403	537	platelet derived growth factor subunit B	P01127	protein-coding	5155
PDGFC		111.5	66.5		43.0545	149	platelet derived growth factor C	Q9NRA1	protein-coding	56034
PDGFRB	499		280.5		187.062	720	platelet derived growth factor receptor beta	P09619	protein-coding	5159
PDHX	541		438	456	158.766	639	pyruvate dehydrogenase complex component X	O00330	protein-coding	8050
PDIK1L	458	67.5	73.5	31	22.9031	51	PDLIM1 interacting kinase 1 like	Q8N165	protein-coding	149420
PDPN		498	285	414	129.59	549	podoplanin	Q86YL7	protein-coding	10630
PDS5B		570.5	836.5		345.407	961	PDS5 cohesin associated factor B	Q9NTI5	protein-coding	23047
PER3	306			230	132.646	561	period circadian regulator 3	A0A087WV69	protein-coding	8863
PEX5	592		624.5	348	168.276	672	peroxisomal biogenesis factor 5	A0A0S2Z480	protein-coding	5830
PGAP1	85		434		96.0338	405	post-GPI attachment to proteins inositol deacylase 1	Q75T13	protein-coding	80055
PGAP2	270	92.5	34	209	28.8551	71	post-GPI attachment to proteins 2	Q9UHJ9	protein-coding	27315
PHACTR2	43	527.5	663.5		82.298	329	phosphatase and actin regulator 2	O75167	protein-coding	9749
PHC1	633		796.5	319	181.275	707	polyhomeotic homolog 1	P78364	protein-coding	1911
PHLDB3	546		188.5	128	78.7257	313	pleckstrin homology like domain family B member 3	Q6NSJ2	protein-coding	653583
PHLPP2	293	696.5			225.873	800	PH domain and leucine rich repeat protein phosphatase 2	Q6ZVD8	protein-coding	23035
PI15	4	78.5	186	450	17.9	32	peptidase inhibitor 15	O43692	protein-coding	51050
PIK3CB	570	558	642		196.288	749	phosphatidylinositol-4,5-bisphosphate 3-kinase catalytic subunit beta	B4DER4	protein-coding	5291
PIK3R1	273	193	258	239	59.6863	236	phosphoinositide-3-kinase regulatory subunit 1	P27986	protein-coding	5295
PINX1		621	480		272.984	884	PIN2 (TERF1) interacting telomerase inhibitor 1	Q96BK5	protein-coding	54984
PIP5KL1		534	770.5		320.721	946	phosphatidylinositol-4-phosphate 5-kinase like 1	Q5T9C9	protein-coding	138429
PITPNM2	300	208		294	87.9136	365	phosphatidylinositol transfer protein membrane associated 2	Q9BZ72	protein-coding	57605
PKNOX2	505		712		299.817	920	PBX/knotted 1 homeobox 2		protein-coding	63876
PLAG1	160	203.5	442		81.0801	323	PLAG1 zinc finger	A0A024R7Z0	protein-coding	5324
PLEKHA1	259		518		183.141	708	pleckstrin homology domain containing A1	Q9HB21	protein-coding	59338
PLEKHA8	266		390		161.043	647	pleckstrin homology domain containing A8	Q96JA3	protein-coding	84725
PLEKHF2			242.5	282	130.753	556	pleckstrin homology and FYVE domain containing 2	Q9H8W4	protein-coding	79666
PLEKHG7		684	808.5		371.825	973	pleckstrin homology and RhoGEF domain containing G7	Q32Q52	protein-coding	440107
PLP1	540	475.5	513	478	125.231	527	proteolipid protein 1	A8K9L3	protein-coding	5354
PLPPR4		633.5		391	248.847	846	phospholipid phosphatase related 4	Q7Z2D5	protein-coding	9890
PLPPR5	578	693.5	296.5	366	114.172	483	phospholipid phosphatase related 5	Q32ZL2	protein-coding	163404
PLXNA1	124	503		217	79.438	317	plexin A1	Q9UIW2	protein-coding	5361
PMP22	484	17.5	11	142	15.0776	24	peripheral myelin protein 22	Q01453	protein-coding	5376
POC1B-GALNT4		643.5	663.5	439	190.764	733	POC1B-GALNT4 readthrough	F8VUJ3	protein-coding	100528030
POGLUT2	556	180.5	47	141	40.1474	132	protein O-glucosyltransferase 2	Q6UW63	protein-coding	79070
POLE3		328	412.5	490	134.91	569	DNA polymerase epsilon 3, accessory subunit	A0A024R829	protein-coding	54107
POLI			826.5	509	324.303	951	DNA polymerase iota	Q9UNA4	protein-coding	11201
POU2F1	1	643.5			12.6837	19	POU class 2 homeobox 1	P14859	protein-coding	5451
PPARGC1A	399			351	187.116	721	PPARG coactivator 1 alpha	Q9UBK2	protein-coding	10891
PPIC	526	147	7	78	20.1518	37	peptidylprolyl isomerase C	P45877	protein-coding	5480
PPIF			642	462	272.307	883	peptidylprolyl isomerase F	A0A024QZS4	protein-coding	10105
PPIP5K2			516	281	190.392	732	diphosphoinositol pentakisphosphate kinase 2	O43314	protein-coding	23262
PPM1D	389	167.5	254.5	228	61.9922	247	protein phosphatase, Mg2+/Mn2+ dependent 1D	A0A0S2Z4M2	protein-coding	8493
PPM1E	158.5		663.5	338	109.599	452	protein phosphatase, Mg2+/Mn2+ dependent 1E	A7E2X1	protein-coding	22843
PPP1R13B	140	372.5	800.5	124	67.0578	267	protein phosphatase 1 regulatory subunit 13B	Q96KQ4	protein-coding	23368
PPP1R15B	517	232.5	412.5	449	96.5686	407	protein phosphatase 1 regulatory subunit 15B		protein-coding	84919
PPP1R3D	267		651.5		208.537	769	protein phosphatase 1 regulatory subunit 3D	O95685	protein-coding	5509
PPP4R3B	622			233	190.346	730	protein phosphatase 4 regulatory subunit 3B	Q5MIZ7	protein-coding	57223
PPP6C		575	688		314.484	939	protein phosphatase 6 catalytic subunit	O00743	protein-coding	5537
PRICKLE2	275		781.5	474	155.677	634	prickle planar cell polarity protein 2	A0A024R368	protein-coding	166336
PRKAB2	120	183	201		54.6791	209	protein kinase AMP-activated non-catalytic subunit beta 2	O43741	protein-coding	5565
PRKG1	80		724		120.333	505	protein kinase cGMP-dependent 1	Q13976	protein-coding	5592
PRKRA	625		238	180	99.7214	417	protein activator of interferon induced protein kinase EIF2AK2	O75569	protein-coding	8575
PROSER1	521		781.5	347	173.611	692	proline and serine rich 1	Q86XN7	protein-coding	80209
PRPF40A		416	735.5		276.572	888	pre-mRNA processing factor 40 homolog A	O75400	protein-coding	55660
PRR14L	74	150		88	33.0735	98	proline rich 14 like	Q5THK1	protein-coding	253143
PRRC2C		388		274	163.028	659	proline rich coiled-coil 2C	Q9Y520	protein-coding	23215
PRY		463	238		165.977	665	PTPN13 like Y-linked	O14603	protein-coding	9081
PRY2		466.5	238		166.604	668	PTPN13 like Y-linked 2	O14603	protein-coding	442862
PSME4	567	383.5			233.155	815	proteasome activator subunit 4	Q14997	protein-coding	23198
PSMF1		586.5	846.5		352.304	964	proteasome inhibitor subunit 1	B4DXW9	protein-coding	9491
PTBP3	222		456.5	278	101.428	426	polypyrimidine tract binding protein 3	O95758	protein-coding	9991
PTEN	377	88	379	57	40.9048	137	phosphatase and tensin homolog	F6KD01	protein-coding	5728
PTHLH	566		182	256	99.2174	415	parathyroid hormone like hormone	P12272	protein-coding	5744
PTP4A1	111	271.5	27	504	35.5764	108	protein tyrosine phosphatase 4A1	A0A024R8J2	protein-coding	7803
PTPN4	10		576		37.9473	124	protein tyrosine phosphatase non-receptor type 4	A0A024RAE8	protein-coding	5775
PTPRD	479	507.5			246.522	840	protein tyrosine phosphatase receptor type D	Q59H90	protein-coding	5789
PTPRJ		312		413	179.483	706	protein tyrosine phosphatase receptor type J	Q12913	protein-coding	5795
PTPRK	571		498	339	152.839	628	protein tyrosine phosphatase receptor type K	Q15262	protein-coding	5796
PTX3		517.5	366	406	141.748	595	pentraxin 3	P26022	protein-coding	5806
PURG	347			25	46.5698	164	purine rich element binding protein G	Q9UJV8	protein-coding	29942
PXDN	304	17.5	110	10	12.2961	16	peroxidasin	Q92626	protein-coding	7837
PXYLP1		17.5	29.5	76	11.3267	11	2-phosphoxylose phosphatase 1	Q8TE99	protein-coding	92370
R3HDM4	573		231	192	98.0019	413	R3H domain containing 4	Q96D70	protein-coding	91300
RAB12	600		387.5		241.091	829	RAB12, member RAS oncogene family	Q6IQ22	protein-coding	201475
RAB14		550	531.5		270.335	880	RAB14, member RAS oncogene family	A0A024R845	protein-coding	51552
RAB15	49	401.5	800.5		83.5526	340	RAB15, member RAS oncogene family	G5EMR8	protein-coding	376267
RAB30	477	139.5	182	34	35.6124	109	RAB30, member RAS oncogene family	A8K5R1	protein-coding	27314
RAB6B	100			511	113.027	474	RAB6B, member RAS oncogene family	Q9NRW1	protein-coding	51560
RAET1L		203.5	49		49.9287	181	retinoic acid early transcript 1L	Q5VY80	protein-coding	154064
RALA	439	507.5	831		189.982	729	RAS like proto-oncogene A	P11233	protein-coding	5898
RALGPS1	117	475.5	821.5		119.177	498	Ral GEF with PH domain and SH3 binding motif 1	Q5JS13	protein-coding	9649
RAP1A		621	344.5		231.265	812	RAP1A, member of RAS oncogene family	A8KAH9	protein-coding	5906
RAP1GDS1	632		333.5	71	82.1427	327	Rap1 GTPase-GDP dissociation stimulator 1	P52306	protein-coding	5910
RAPGEFL1	234	279.5	290		88.895	375	Rap guanine nucleotide exchange factor like 1	Q9UHV5	protein-coding	51195
RAPH1	57	575			90.5193	382	Ras association (RalGDS/AF-6) and pleckstrin homology domains 1	Q70E73	protein-coding	65059
RARB	493	676	311.5	253	100.643	424	retinoic acid receptor beta	F1D8S6	protein-coding	5915
RCC2	511		770.5	307	164.812	661	regulator of chromosome condensation 2	A0A024RAC5	protein-coding	55920
RCOR1	161		748.5		173.572	691	REST corepressor 1	Q9UKL0	protein-coding	23186
REPS2		548.5	657		300.152	922	RALBP1 associated Eps domain containing 2	Q8NFH8	protein-coding	9185
RERE	512	359	408		140.568	590	arginine-glutamic acid dipeptide repeats	A0A024R4E9	protein-coding	473
REST	366		216	139	74.1075	294	RE1 silencing transcription factor	Q13127	protein-coding	5978
REV3L	416	301.5	418.5	435	97.181	410	REV3 like, DNA directed polymerase zeta catalytic subunit	O60673	protein-coding	5980
RFLNB		342	174.5		122.146	512	refilin B	Q8N5W9	protein-coding	359845
RFXAP		598	176		162.21	655	regulatory factor X associated protein	O00287	protein-coding	5994
RGS1		176	15	246	28.8663	72	regulator of G protein signaling 1	A0A024R945	protein-coding	5996
RHOBTB1	560	63	474.5	467	74.3379	295	Rho related BTB domain containing 1	A0A024QZL4	protein-coding	9886
RIC1	135	92.5	485.5	212	47.3358	167	RIC1 homolog, RAB6A GEF complex partner 1	Q4ADV7	protein-coding	57589
RIOK3		680	720		349.857	963	RIO kinase 3	B0YJ89	protein-coding	8780
RIPOR2		294	786.5		240.432	826	RHO family interacting cell polarization regulator 2	B7Z5J9	protein-coding	9750
RIT1		449	296.5	215	101.964	429	Ras like without CAAX 1	Q92963	protein-coding	6016
RLF	417	17.5	18.5	56	13.1091	20	RLF zinc finger	Q13129	protein-coding	6018
RMND5A	174	445.5	474.5	199	73.1243	288	required for meiotic nuclear division 5 homolog A	Q9H871	protein-coding	64795
RNASE13		570.5	209.5		172.858	685	ribonuclease A family member 13 (inactive)	Q5GAN3	protein-coding	440163
RNASEL			339	43	60.3676	240	ribonuclease L	Q05823	protein-coding	6041
RND3	554		563	216	135.634	572	Rho family GTPase 3	B2R838	protein-coding	390
RNF122	638		781.5		353.057	965	ring finger protein 122	Q9H9V4	protein-coding	79845
RNF138	163	457.5	318.5	87	53.3018	204	ring finger protein 138	A0A140VJT9	protein-coding	51444
RNF141		220	324		133.492	566	ring finger protein 141	Q8WVD5	protein-coding	50862
RNF150		621		518	283.583	901	ring finger protein 150	Q9ULK6	protein-coding	57484
RNF19A	227	41	70.5	9	12.324	17	ring finger protein 19A, RBR E3 ubiquitin protein ligase	Q9NV58	protein-coding	25897
RNF214	534	684	518		191.361	737	ring finger protein 214	A0A024R3D4	protein-coding	257160
RNF217		562.5	663.5		305.458	928	ring finger protein 217	B3KVC8	protein-coding	154214
RNF39	413	459.5	46	325	57.6978	225	ring finger protein 39	Q96QB5	protein-coding	80352
ROBO1		17.5	88	20	10.4487	9	roundabout guidance receptor 1	Q9Y6N7	protein-coding	6091
ROR1	199	232.5	821.5		112.074	469	receptor tyrosine kinase like orphan receptor 1	Q01973	protein-coding	4919
RORA	51	222			53.2024	203	RAR related orphan receptor A	A0A0C4DFP5	protein-coding	6095
RPL22			545	432	242.611	833	ribosomal protein L22	P35268	protein-coding	6146
RRAS2	630	475.5	490		175.836	695	RAS related 2	P62070	protein-coding	22800
RTKN2		295.5	775.5		239.353	825	rhotekin 2	Q8IZC4	protein-coding	219790
RTL5		534	808.5		328.534	953	retrotransposon Gag like 5	Q5HYW3	protein-coding	340526
RTL6	94	524	740.5	316	81.9139	326	retrotransposon Gag like 6	Q6ICC9	protein-coding	84247
RUNX1T1	31	625	804		83.2488	337	RUNX1 partner transcriptional co-repressor 1	B2R6I9	protein-coding	862
SAMD13		504.5	318.5		200.427	761	sterile alpha motif domain containing 13	Q5VXD3	protein-coding	148418
SAMD4A	202		309	248	83.0742	335	sterile alpha motif domain containing 4A	Q9UPU9	protein-coding	23034
SCAMP5	126	361.5	238		73.773	292	secretory carrier membrane protein 5	A0A0A8K8F5	protein-coding	192683
SCHIP1	424.5	172.5	480		109.19	450	schwannomin interacting protein 1	P0DPB3	protein-coding	29970
SCML1	561	299	155.5		98.8554	414	Scm polycomb group protein like 1	A0A024RBY0	protein-coding	6322
SCML2	563	96	130	350	55.6721	214	Scm polycomb group protein like 2	Q9UQR0	protein-coding	10389
SCN3B	323		757.5		247.322	842	sodium voltage-gated channel beta subunit 3	A0A024R3H7	protein-coding	55800
SCYL2		142	531.5		137.362	575	SCY1 like pseudokinase 2	Q6P3W7	protein-coding	55681
SDK1	97	660.5	586.5		111.648	466	sidekick cell adhesion molecule 1	Q7Z5N4	protein-coding	221935
SEC11A			616.5	244	193.924	743	SEC11 homolog A, signal peptidase complex subunit	P67812	protein-coding	23478
SEC23A		179	155.5		83.4184	339	SEC23 homolog A, COPII coat complex component	Q15436	protein-coding	10484
SENP1	510		440		236.854	822	SUMO specific peptidase 1	Q6N001	protein-coding	29843
SEPSECS		586.5	740.5		329.508	955	Sep (O-phosphoserine) tRNA:Sec (selenocysteine) tRNA synthase	Q9HD40	protein-coding	51091
SERBP1		453	263		172.583	684	SERPINE1 mRNA binding protein 1	Q8NC51	protein-coding	26135
SERINC5	98		816	173	80.0202	319	serine incorporator 5	Q86VE9	protein-coding	256987
SERPINB9		261.5	250		127.843	540	serpin family B member 9	A0A024QZT4	protein-coding	5272
SERPINH1	409	321	452.5		130.065	552	serpin family H member 1	A0A024R5K8	protein-coding	871
SESTD1	28	17.5	45	203	11.4992	12	SEC14 and spectrin domain containing 1	B3KTX3	protein-coding	91404
SETDB1	595	403	355	198	90.078	380	SET domain bifurcated histone lysine methyltransferase 1	Q15047	protein-coding	9869
SETDB2	158.5	50.5	657		57.9661	227	SET domain bifurcated histone lysine methyltransferase 2	Q96T68	protein-coding	83852
SFPQ	588	406	846.5	368	130.552	555	splicing factor proline and glutamine rich	P23246	protein-coding	6421
SFTA3		264	25.5		41.0244	139	surfactant associated 3		ncRNA	253970
SGCB		307.5	359.5		166.242	667	sarcoglycan beta	Q16585	protein-coding	6443
SGK1	344		92	44	37.223	122	serum/glucocorticoid regulated kinase 1	O00141	protein-coding	6446
SGMS2	61	246	238	58	29.9921	78	sphingomyelin synthase 2	A0A024RDH4	protein-coding	166929
SH3BP5L	147	310	555		97.8444	412	SH3 binding domain protein 5 like	Q7L8J4	protein-coding	80851
SH3GLB1	381		205.5		139.907	586	SH3 domain containing GRB2 like, endophilin B1	A0A087WW40	protein-coding	51100
SH3PXD2A	13	57	744	352	29.5069	73	SH3 and PX domains 2A	B3KPL1	protein-coding	9644
SH3RF3	503		616.5	67	91.637	386	SH3 domain containing ring finger 3	Q8TEJ3	protein-coding	344558
SHISAL1	200		775.5	190	102.96	431	shisa like 1	Q3SXP7	protein-coding	85352
SHPRH	405.5		525.5	72	82.8281	332	SNF2 histone linker PHD RING helicase	B3KX98	protein-coding	257218
SHROOM2	375	81	550.5	91	49.3763	180	shroom family member 2	B7Z682	protein-coding	357
SHROOM4	133		482.5		126.661	534	shroom family member 4	Q9ULL8	protein-coding	57477
SIDT1	260	686.5	753.5	279	110.031	456	SID1 transmembrane family member 1	Q9NXL6	protein-coding	54847
SIDT2	178	299	346.5		88.0664	367	SID1 transmembrane family member 2	Q8NBJ9	protein-coding	51092
SIKE1	232	199.5	155.5		64.3575	256	suppressor of IKBKE 1	Q9BRV8	protein-coding	80143
SIRT1		267.5	271	149	73.6838	290	sirtuin 1	A8K128	protein-coding	23411
SLC16A1	393	610	534.5	125	88.9375	376	solute carrier family 16 member 1	A0A024R0H1	protein-coding	6566
SLC16A14	538	17.5	103		32.9937	97	solute carrier family 16 member 14	Q7RTX9	protein-coding	151473
SLC16A2	167		812		184.122	713	solute carrier family 16 member 2	P36021	protein-coding	6567
SLC16A7	16		698.5		52.8583	199	solute carrier family 16 member 7	A0A024RBB2	protein-coding	9194
SLC1A2	26	671.5			66.0663	264	solute carrier family 1 member 2	A2A2U1	protein-coding	6506
SLC22A7		96	250		77.4597	306	solute carrier family 22 member 7	Q9Y694	protein-coding	10864
SLC25A44	317		582.5		214.856	780	solute carrier family 25 member 44	E9PGQ0	protein-coding	9673
SLC2A14			366	444	201.559	762	solute carrier family 2 member 14	Q8TDB8	protein-coding	144195
SLC2A3			465.5	469	233.623	816	solute carrier family 2 member 3	P11169	protein-coding	6515
SLC30A3	460	267.5	333.5	285	82.214	328	solute carrier family 30 member 3	B4DXX8	protein-coding	7781
SLC31A1	15		591.5	252	43.5874	151	solute carrier family 31 member 1	A0A024R824	protein-coding	1317
SLC35B2		165	70.5		53.927	207	solute carrier family 35 member B2	Q8TB61	protein-coding	347734
SLC36A1		393	637		250.17	847	solute carrier family 36 member 1	Q7Z2H8	protein-coding	206358
SLC37A1		541.5	396.5	482	156.498	636	solute carrier family 37 member 1	P57057	protein-coding	54020
SLC43A2	305		770.5		242.385	831	solute carrier family 43 member 2	Q8N370	protein-coding	124935
SLC4A7	64			145	48.1664	173	solute carrier family 4 member 7	Q9Y6M7	protein-coding	9497
SLK	626	570.5	808.5		220.317	792	STE20 like kinase	Q9H2G2	protein-coding	9748
SMARCA2		606.5	513		278.897	893	SWI/SNF related, matrix associated, actin dependent regulator of chromatin, subfamily a, member 2	B4DSC8	protein-coding	6595
SMARCC1	459	379	651.5		161.312	650	SWI/SNF related, matrix associated, actin dependent regulator of chromatin subfamily c member 1	Q58EY4	protein-coding	6599
SMCO1		487.5	379	480	148.65	620	single-pass membrane protein with coiled-coil domains 1	Q147U7	protein-coding	255798
SMIM21	326		673		234.2	817.5	small integral membrane protein 21	Q3B7S5	protein-coding	284274
SMPD3	419		465.5	276	125.862	532	sphingomyelin phosphodiesterase 3	A8K0T6	protein-coding	55512
SMS		449	64	30	31.7245	91	spermine synthase	P52788	protein-coding	6611
SMTNL2	431	118.5	14	393	32.3682	93	smoothelin like 2	Q2TAL5	protein-coding	342527
SNIP1		310	250		139.194	582	Smad nuclear interacting protein 1	B1AK66	protein-coding	79753
SNRK		267.5	567.5		194.812	746	SNF related kinase	A0A024R2Y6	protein-coding	54861
SNX24	436	92.5	186	326	55.5942	213	sorting nexin 24	Q9Y343	protein-coding	28966
SNX4	224	598	804	345	109.761	453	sorting nexin 4	O95219	protein-coding	8723
SOX12	162	647.5	753.5	322	99.8535	418	SRY-box transcription factor 12	O15370	protein-coding	6666
SPARC	92	88	302.5		44.9308	158	secreted protein acidic and cysteine rich	P09486	protein-coding	6678
SPAST	532		449	473	161.146	648	spastin	E5KRP5	protein-coding	6683
SPEN	586			522.5	276.67	889	spen family transcriptional repressor	Q96T58	protein-coding	23013
SPIN4		404.5	688	160	118.147	496	spindlin family member 4	Q56A73	protein-coding	139886
SPNS1	535	527.5			265.618	872	SPNS lysolipid transporter 1, lysophospholipid	Q9H2V7	protein-coding	83985
SPPL2B	247			65	63.3542	252	signal peptide peptidase like 2B	Q8TCT7	protein-coding	56928
SPRY1	642		494.5	266	146.242	612	sprouty RTK signaling antagonist 1	O43609	protein-coding	10252
SPRY4	292		681		222.964	795	sprouty RTK signaling antagonist 4	Q9C004	protein-coding	81848
SPSB4	361		712		253.492	856	splA/ryanodine receptor domain and SOCS box containing 4	Q96A44	protein-coding	92369
SPTAN1	593	606.5	471		184.437	715	spectrin alpha, non-erythrocytic 1	Q13813	protein-coding	6709
SPTBN4	520	558			269.333	877	spectrin beta, non-erythrocytic 4	Q9H254	protein-coding	57731
SPTY2D1	518	409	632		170.531	677	SPT2 chromatin protein domain containing 1	Q68D10	protein-coding	144108
SRSF10	356	356	632		143.687	600	serine and arginine rich splicing factor 10	O75494	protein-coding	10772
SS18L1	311	285.5	324	208	69.5318	273	SS18L1 subunit of BAF chromatin remodeling complex	O75177	protein-coding	26039
SSC4D			616.5	423	255.333	859	scavenger receptor cysteine rich family member with 4 domains	Q8WTU2	protein-coding	136853
STAG2	641		366	99	95.105	401	stromal antigen 2	Q6MZP3	protein-coding	10735
STARD8	251	652		372	131.129	558	StAR related lipid transfer domain containing 8	Q92502	protein-coding	9754
STC1			477.5	465	235.604	821	stanniocalcin 1	P52823	protein-coding	6781
STK19		193	321.5		124.549	524	serine/threonine kinase 19	A0A1U9X8L3	protein-coding	8859
STK38L		680	570.5		311.424	935	serine/threonine kinase 38 like	Q9Y2H1	protein-coding	23012
STMN2	591	50.5	59	349	39.3622	129	stathmin 2	Q93045	protein-coding	11075
STMP1	429	81	8		21.7549	46	short transmembrane mitochondrial protein 1	E0CX11	protein-coding	647087
STRN3	639			451	268.416	874	striatin 3	Q13033	protein-coding	29966
STRN4	527	250.5	521.5	481	106.646	443	striatin 4	Q59GV6	protein-coding	29888
STX16		530	221	86	71.9892	282	syntaxin 16	O14662	protein-coding	8675
SUB1		586.5	642	486	189.245	727	SUB1 regulator of transcription	P53999	protein-coding	10923
SVIL	341	422.5	786.5		161.302	649	supervillin	O95425	protein-coding	6840
SYNCRIP	151	538			142.511	596	synaptotagmin binding cytoplasmic RNA interacting protein	B7Z645	protein-coding	10492
SYPL2	482	422.5	287.5	159	77.6546	307	synaptophysin like 2	Q5VXT5	protein-coding	284612
SYT9	475		712		290.775	909	synaptotagmin 9	Q86SS6	protein-coding	143425
TAF11		371	233.5	419	110.366	458	TATA-box binding protein associated factor 11	Q15544	protein-coding	6882
TAF5	453	366	195	96	59.0081	233	TATA-box binding protein associated factor 5	Q15542	protein-coding	6877
TANC1	353	470	812		170.879	680	tetratricopeptide repeat, ankyrin repeat and coiled-coil containing 1	B9EK39	protein-coding	85461
TASOR		654.5	770.5		355.068	967	transcription activation suppressor	Q9UK61	protein-coding	23272
TBC1D7			50	195	49.371	179	TBC1 domain family member 7	A0A024QZX0	protein-coding	51256
TBCCD1		330	632		228.342	804	TBCC domain containing 1	Q9NVR7	protein-coding	55171
TCF4	328		456.5		193.476	739	transcription factor 4	B3KVA4	protein-coding	6925
TDG	104	142	106	85	26.8505	63	thymine DNA glycosylase	B4E127	protein-coding	6996
TENM3	611	640.5			312.788	936	teneurin transmembrane protein 3	A0A140VJW8	protein-coding	55714
TERF1		356	570.5		225.332	799	telomeric repeat binding factor 1	P54274	protein-coding	7013
TESPA1		219	790	479	145.327	606	thymocyte expressed, positive selection associated 1	A0A024RB73	protein-coding	9840
TET1	3	88	168.5	18	7.47841	2	tet methylcytosine dioxygenase 1	Q8NFU7	protein-coding	80312
TET2	45	67.5	188.5	59	19.0594	33	tet methylcytosine dioxygenase 2	A0A158SIU0	protein-coding	54790
TET3		625	123	1	14.1734	22	tet methylcytosine dioxygenase 3	O43151	protein-coding	200424
TFAP2C	402	144.5	95		58.9049	232	transcription factor AP-2 gamma	Q92754	protein-coding	7022
TFEB	513	63	84.5	27	23.1665	53	transcription factor EB	B0QYS6	protein-coding	7942
TFEC	123	315	318.5	174	53.8157	206	transcription factor EC	O14948	protein-coding	22797
TGFB2	299		387.5	507	129.577	548	transforming growth factor beta 2	P61812	protein-coding	7042
TGIF1		431.5	421.5		213.235	779	TGFB induced factor homeobox 1	Q15583	protein-coding	7050
THAP2			602.5	189	168.725	674	THAP domain containing 2	Q9H0W7	protein-coding	83591
THBS2			685	231	198.894	756	thrombospondin 2	P35442	protein-coding	7058
THRA		156	748.5		170.855	679	thyroid hormone receptor alpha	P10827	protein-coding	7067
TIMM8B		364	3	296	22.8762	50	translocase of inner mitochondrial membrane 8 homolog B	G3XAN8	protein-coding	26521
TLCD3B	254		149.5		97.4333	411	TLC domain containing 3B	Q71RH2	protein-coding	83723
TLL1	186	17.5	182	179	25.3693	58	tolloid like 1	O43897	protein-coding	7092
TLX2		616.5	712		331.266	957	T cell leukemia homeobox 2	O43763	protein-coding	3196
TM4SF18		517.5	704		301.795	923	transmembrane 4 L six family member 18	Q96CE8	protein-coding	116441
TMEM132A			841.5	495	322.701	947.5	transmembrane protein 132A	Q24JP5	protein-coding	54972
TMEM133			442	321	188.336	725				83935
TMEM151B	442	229		485	122.052	511	transmembrane protein 151B	Q8IW70	protein-coding	441151
TMEM169	95	118.5	465.5	46	31.1508	90	transmembrane protein 169	A0A024R430	protein-coding	92691
TMEM178B	2	50.5	114		7.52698	3	transmembrane protein 178B	H3BS89	protein-coding	100507421
TMEM183A		41	36.5		19.3423	35	transmembrane protein 183A	Q8IXX5	protein-coding	92703
TMEM212		118.5	465.5		117.433	492	transmembrane protein 212	A6NML5	protein-coding	389177
TMEM236		57	33	298	27.484	65	transmembrane protein 236	Q5W0B7	protein-coding	653567
TMEM26		693.5	775.5		366.677	972	transmembrane protein 26	Q6ZUK4	protein-coding	219623
TMEM33			401.5	152	123.519	520	transmembrane protein 33	A0A024R9W7	protein-coding	55161
TMEM86A	42	517.5			73.714	291	transmembrane protein 86A	Q8N2M4	protein-coding	144110
TMPRSS3	426	657.5	366	411	113.265	476	transmembrane serine protease 3	P57727	protein-coding	64699
TMTC3	462	172.5	333.5	177	65.4734	261	transmembrane O-mannosyltransferase targeting cadherins 3	A8K321	protein-coding	160418
TNFAIP1	205		826.5		205.811	764	TNF alpha induced protein 1	Q13829	protein-coding	7126
TNFAIP3		71.5	158.5	341	52.3089	194	TNF alpha induced protein 3	P21580	protein-coding	7128
TNFRSF1A	531	127.5	103	24	28.435	70	TNF receptor superfamily member 1A	P19438	protein-coding	7132
TNFRSF9		231	80	522.5	70.9809	280	TNF receptor superfamily member 9	Q07011	protein-coding	3604
TNRC18	478	388			215.328	783	trinucleotide repeat containing 18	A3KMH2	protein-coding	84629
TOMM20			717.5	498	298.879	919	translocase of outer mitochondrial membrane 20	A0A024R3W2	protein-coding	9804
TP53INP1	230	562.5	306	508	94.1454	397	tumor protein p53 inducible nuclear protein 1	Q96A56	protein-coding	94241
TP53INP2	143	601	763.5		134.447	568	tumor protein p53 inducible nuclear protein 2	Q8IXH6	protein-coding	58476
TPK1		289.5	38	94	33.7079	103	thiamin pyrophosphokinase 1	F5GZG6	protein-coding	27010
TPM1	617	166	36.5		51.7338	189	tropomyosin 1	A0A0K0K1I0	protein-coding	7168
TRAF3	20	592		514	60.8579	242	TNF receptor associated factor 3	Q13114	protein-coding	7187
TRAF4	96	352.5	311.5	105	45.5994	160	TNF receptor associated factor 4	A0A024QZ59	protein-coding	9618
TRAFD1	463		793		302.968	924	TRAF-type zinc finger domain containing 1	A0A024RBK4	protein-coding	10906
TRAK2			555	188	161.509	651	trafficking kinesin protein 2	O60296	protein-coding	66008
TRIB2	286	71.5	250	387	52.7255	197	tribbles pseudokinase 2	Q92519	protein-coding	28951
TRIM16		471	763.5		299.837	921	tripartite motif containing 16	O95361	protein-coding	10626
TRIM16L		443	763.5		290.788	910	tripartite motif containing 16 like		pseudo	147166
TRIM63	480	455.5	137	35	44.9852	159	tripartite motif containing 63	Q969Q1	protein-coding	84676
TRIM9	192	295.5	518		102.867	430	tripartite motif containing 9	Q9C026	protein-coding	114088
TSC22D3	301		415.5		176.823	699	TSC22 domain family member 3	Q5JRJ2	protein-coding	1831
TSPAN14	128	435.5	226	262	59.9228	237	tetraspanin 14	Q8NG11	protein-coding	81619
TSPAN4	327		816		258.279	864	tetraspanin 4	A0A024RCE1	protein-coding	7106
TSPAN8		552.5	134.5		136.3	573	tetraspanin 8	P19075	protein-coding	7103
TSPAN9	146	431.5			125.498	528	tetraspanin 9	O75954	protein-coding	10867
TTC9	150	133	108.5		43.1191	150	tetratricopeptide repeat domain 9	A0A024R6B1	protein-coding	23508
TTYH2	367		786.5		268.629	875	tweety family member 2	B4DKD1	protein-coding	94015
TUBB2A	576	248.5	142.5	134	57.162	221	tubulin beta 2A class IIa	Q13885	protein-coding	7280
TUBB2B	565		545	309	152.176	626	tubulin beta 2B class IIb	Q9BVA1	protein-coding	347733
TUBD1			173	302	114.287	484	tubulin delta 1	Q9UJT1	protein-coding	51174
TXNDC16			712	425	275.045	886	thioredoxin domain containing 16	B7ZME4	protein-coding	57544
U2SURP	33		740.5	522.5	77.9089	308	U2 snRNP associated SURP domain containing	O15042	protein-coding	23350
UACA		558	602.5		289.912	908	uveal autoantigen with coiled-coil domains and ankyrin repeats	Q9BZF9	protein-coding	55075
UBA3			344.5	522.5	212.133	775	ubiquitin like modifier activating enzyme 3	Q8TBC4	protein-coding	9039
UBE2K	271	332.5	404	426	88.2222	369	ubiquitin conjugating enzyme E2 K	P61086	protein-coding	3093
UBE2L6		647.5	366		243.406	836	ubiquitin conjugating enzyme E2 L6	O14933	protein-coding	9246
UBE2Q1	76	640.5	781.5		112.107	470	ubiquitin conjugating enzyme E2 Q1	Q7Z7E8	protein-coding	55585
UBIAD1			591.5	395	241.683	830	UbiA prenyltransferase domain containing 1	Q9Y5Z9	protein-coding	29914
UBTD2	320	187	449	438	82.3414	330	ubiquitin domain containing 2	B3KMW8	protein-coding	92181
UBTF	307	515			198.812	755	upstream binding transcription factor	P17480	protein-coding	7343
ULBP2		274	48	225	47.8561	170	UL16 binding protein 2	Q9BZM5	protein-coding	80328
URM1	295	696.5	559.5		162.079	652	ubiquitin related modifier 1	Q9BTM9	protein-coding	81605
USP29		335	538.5		212.366	777	ubiquitin specific peptidase 29	Q9HBJ7	protein-coding	57663
USP31	21	497	452.5		55.9255	217	ubiquitin specific peptidase 31	Q70CQ4	protein-coding	57478
USP34	422		285	73	68.7657	270	ubiquitin specific peptidase 34	Q70CQ2	protein-coding	9736
USP37	447	501	790	337	123.535	521	ubiquitin specific peptidase 37	A0A024R416	protein-coding	57695
USP42	319		513	331	126.122	533	ubiquitin specific peptidase 42	Q9H9J4	protein-coding	84132
USP6NL		289.5	576	123	91.244	384	USP6 N-terminal like	Q92738	protein-coding	9712
VANGL1		676	616.5		322.782	949	VANGL planar cell polarity protein 1	Q8TAA9	protein-coding	81839
VASH1		671.5	607.5	45	87.932	366	vasohibin 1	Q7L8A9	protein-coding	22846
VASH2	403		346.5	460	133.496	567	vasohibin 2	A0A140VJZ5	protein-coding	79805
VCPKMT	539	279.5	31		55.7172	215	valosin containing protein lysine methyltransferase	Q9H867	protein-coding	79609
VEGFA	432	552.5	28	11	23.149	52	vascular endothelial growth factor A	A0A087WUD8	protein-coding	7422
VGLL1		225.5	5		16.7891	29	vestigial like family member 1	Q99990	protein-coding	51442
VIPAS39		647.5	500		284.495	902	VPS33B interacting protein, apical-basolateral polarity regulator, spe-39 homolog	Q6IA61	protein-coding	63894
VPS13A		491	521.5		253.01	855	vacuolar protein sorting 13 homolog A	Q96RL7	protein-coding	23230
VPS13C			816	344	264.908	869	vacuolar protein sorting 13 homolog C	Q709C8	protein-coding	54832
VPS25	516		821.5		325.536	952	vacuolar protein sorting 25 homolog	A0A024R1X3	protein-coding	84313
VPS36	337		434		191.218	736	vacuolar protein sorting 36 homolog	Q86VN1	protein-coding	51028
VPS37C		250.5	306	51	52.5104	195	VPS37C subunit of ESCRT-I	A5D8V6	protein-coding	55048
VSIR		480.5	724		294.908	916	V-set immunoregulatory receptor	Q9H7M9	protein-coding	64115
VSNL1		494	226		167.066	670	visinin like 1	P62760	protein-coding	7447
WASF1			238	442	162.17	654	WASP family member 1	Q92558	protein-coding	8936
WBP1L	371	127.5	459.5	384	75.564	301	WW domain binding protein 1 like	Q9NX94	protein-coding	54838
WDFY1	421	321	330	484	95.8245	404	WD repeat and FYVE domain containing 1	A0A024R488	protein-coding	57590
WDR18			68.5	455	88.2716	370	WD repeat domain 18	Q9BV38	protein-coding	57418
WDR26	302		688	397	145.102	605	WD repeat domain 26	Q9H7D7	protein-coding	80232
WDR41		342	207		133.036	563	WD repeat domain 41	A0A0S2Z5E0	protein-coding	55255
WWTR1	256	614	555		147.836	619	WW domain containing transcription regulator 1	Q9GZV5	protein-coding	25937
XK			485.5	510	248.8	845	X-linked Kx blood group antigen, Kell and VPS13A binding protein	P51811	protein-coding	7504
XKR6	55	332.5	203	254	43.8088	153	XK related 6	Q5GH73	protein-coding	286046
XPNPEP1		637.5	285		213.124	778	X-prolyl aminopeptidase 1	Q9NQW7	protein-coding	7511
XPO4		352.5	834.5		271.183	882	exportin 4	Q9C0E2	protein-coding	64328
XPO5	122	466.5			119.282	499	exportin 5	Q9HAV4	protein-coding	57510
YBX3	616	17.5	35	408	27.8469	67	Y-box binding protein 3	A0A024RAV4	protein-coding	8531
YPEL2	179	307.5	280.5	60	43.615	152	yippee like 2	Q96QA6	protein-coding	388403
YTHDF3	643		753.5	197	152.335	627	YTH N6-methyladenosine RNA binding protein F3	A0A087WY31	protein-coding	253943
ZBTB10	237	600	744	210	96.519	406	zinc finger and BTB domain containing 10	Q96DT7	protein-coding	65986
ZBTB34	30	81	392	21	16.7193	27	zinc finger and BTB domain containing 34	Q8NCN2	protein-coding	403341
ZBTB40	191	487.5	796.5		140.048	588	zinc finger and BTB domain containing 40	B3KR52	protein-coding	9923
ZBTB41	226		559.5	260	106.784	445	zinc finger and BTB domain containing 41	Q5SVQ8	protein-coding	360023
ZBTB43		326	673		234.2	817.5	zinc finger and BTB domain containing 43	O43298	protein-coding	23099
ZBTB5	52	144.5	418.5	150	36.843	115	zinc finger and BTB domain containing 5	O15062	protein-coding	9925
ZC4H2	466	567	383.5		155.402	630	zinc finger C4H2-type containing	Q9NQZ6	protein-coding	55906
ZDHHC21	29		607.5	268	55.9206	216	zinc finger DHHC-type palmitoyltransferase 21	Q8IVQ6	protein-coding	340481
ZDHHC5	385	199.5	838	311	94.0355	396	zinc finger DHHC-type palmitoyltransferase 5	A0A024R546	protein-coding	25921
ZFP36	469		567.5		257.952	861	ZFP36 ring finger protein	M0QY76	protein-coding	7538
ZFP36L1	635	103.5	17	213	31.051	88	ZFP36 ring finger protein like 1	A0A024R658	protein-coding	677
ZFP91	136	368.5	704	464	89.4246	378	ZFP91 zinc finger protein, atypical E3 ubiquitin ligase	A0A024R4Z4	protein-coding	80829
ZFX	229	524			173.202	688	zinc finger protein X-linked	A0A024RC04	protein-coding	7543
ZHX3		163.5	525.5		146.56	615	zinc fingers and homeoboxes 3	Q9H4I2	protein-coding	23051
ZKSCAN3		326	434		188.072	724	zinc finger with KRAB and SCAN domains 3	Q9BRR0	protein-coding	80317
ZMIZ1	206	238	610		103.467	433	zinc finger MIZ-type containing 1	A0JLS3	protein-coding	57178
ZMYM2	54	635	790	229	70.1613	275	zinc finger MYM-type containing 2	A0A024RDS3	protein-coding	7750
ZNF207		106	513		116.595	490	zinc finger protein 207	O43670	protein-coding	7756
ZNF230			786.5	370	269.724	878	zinc finger protein 230	Q9UIE0	protein-coding	7773
ZNF28		156	211.5	155	57.4294	223	zinc finger protein 28	P17035	protein-coding	7576
ZNF282	75	101	168.5	75	24.7287	56	zinc finger protein 282	Q86YG2	protein-coding	8427
ZNF362	490	636	685		199.217	757	zinc finger protein 362	Q5T0B9	protein-coding	149076
ZNF396	420	330	296.5	499	94.6046	400	zinc finger protein 396	Q96N95	protein-coding	252884
ZNF468		690.5	613	501	198.777	754	zinc finger protein 468	Q5VIY5	protein-coding	90333
ZNF469	164	133	182		52.7798	198	zinc finger protein 469		protein-coding	84627
ZNF512B	112	359	296.5	98	46.2201	163	zinc finger protein 512B	Q96KM6	protein-coding	57473
ZNF518B		443	267	158	88.4578	372	zinc finger protein 518B	Q9C0D4	protein-coding	85460
ZNF577		193	379		135.229	570	zinc finger protein 577	Q9BSK1	protein-coding	84765
ZNF704	11	101	559.5	452	32.3671	92	zinc finger protein 704	Q6ZNC4	protein-coding	619279
ZSCAN25		478	271	446	128.861	543	zinc finger and SCAN domain containing 25	Q6NSZ9	protein-coding	221785

## Sheet: common Target-miR-29_DEGs down
SYMBOL	Entrez	Pictar	Diana	TargetScan	Miranda	rank_product	rank_final	vEDS Avg (log2)	CTRL Avg (log2)	Fold Change	P-val	FDR P-val	GENENAME	UNIPROT	GENETYPE
TNFRSF1A	7132	531	127.5	103	24	28.435	70	0.72	7.53	-112.14	2.03e-21	2.81e-18	TNF receptor superfamily member 1A	P19438	protein-coding
NNMT	4837	#N/A	501	421.5	#N/A	229.767	809	3.32	8.61	-39.19	3.52e-10	6.72e-08	nicotinamide N-methyltransferase	P40261	protein-coding
COL15A1	1306	446	41	55	26	17.8774	31	1.57	6.72	-35.43	0.0043	0.0308	collagen type XV alpha 1 chain	B3KTP7	protein-coding
SGCB	6443	#N/A	307.5	359.5	#N/A	166.242	667	2.99	7.71	-26.33	5.91e-07	2.54e-05	sarcoglycan beta	Q16585	protein-coding
FERMT2	10979	388	71.5	209.5	36	30.0674	79	2.81	7.52	-26.23	4.74e-09	5.17e-07	FERM domain containing kindlin 2	Q96AC1	protein-coding
SEC11A	23478	#N/A	#N/A	616.5	244	193.924	743	2.12	6.59	-22.11	6.82e-08	4.52e-06	SEC11 homolog A, signal peptidase complex subunit	P67812	protein-coding
SPTAN1	6709	593	606.5	471	#N/A	184.437	715	3.81	8.18	-20.78	2.55e-09	3.13e-07	spectrin alpha, non-erythrocytic 1	Q13813	protein-coding
FRAS1	80144	340	494	#N/A	476	143.598	599	0.5	4.79	-19.47	0.0006	0.0069	Fraser extracellular matrix complex subunit 1	Q86XX4	protein-coding
ATG9A	79065	165	156	596.5	#N/A	82.8486	333	1.22	5.37	-17.74	2e-10	4.34e-08	autophagy related 9A	A0A024R438	protein-coding
MDM2	4193	#N/A	630.5	490	292	149.497	623	2.33	6.41	-16.87	1.54e-06	5.66e-05	MDM2 proto-oncogene	A0A0A8KB75	protein-coding
METAP2	10988	#N/A	133	78	468	56.4429	218	2.48	6.45	-15.62	2.19e-08	1.75e-06	methionyl aminopeptidase 2	P50579	protein-coding
LNPK	80856	#N/A	562.5	673	#N/A	307.637	931	1.4	5.36	-15.49	3.14e-09	3.71e-07	lunapark, ER junction formation factor	Q9C0E8	protein-coding
PTP4A1	7803	111	271.5	27	504	35.5764	108	1.48	5.43	-15.45	7.63e-09	7.39e-07	protein tyrosine phosphatase 4A1	A0A024R8J2	protein-coding
OSBP	5007	190	701	763.5	415	113.311	477	0.89	4.83	-15.39	1.3e-09	1.88e-07	oxysterol binding protein	P22059	protein-coding
PRR14L	253143	74	150	#N/A	88	33.0735	98	0.75	4.68	-15.17	9.4e-09	8.66e-07	proline rich 14 like	Q5THK1	protein-coding
CEMIP	57214	#N/A	647.5	#N/A	66	103.362	432	5.51	9.38	-14.55	0.0002	0.0026	cell migration inducing hyaluronidase 1	Q8WUJ3	protein-coding
HSPG2	3339	99	#N/A	841.5	#N/A	144.316	603	4.47	8.26	-13.85	1.8e-06	6.48e-05	heparan sulfate proteoglycan 2	P98160	protein-coding
ADAM12	8038	287	282.5	#N/A	280	94.384	399	2.36	6.03	-12.79	2.11e-05	0.0005	ADAM metallopeptidase domain 12	U5NE98	protein-coding
PHLPP2	23035	293	696.5	#N/A	#N/A	225.873	800	1.77	5.33	-11.84	2.79e-05	0.0006	PH domain and leucine rich repeat protein phosphatase 2	Q6ZVD8	protein-coding
NID2	22795	582	#N/A	576	#N/A	289.496	907	2.64	6.2	-11.8	0.0012	0.0112	nidogen 2	Q14112	protein-coding
MORF4L2	9643	110	289.5	302.5	169	50.2173	184	0.97	4.45	-11.2	1.53e-06	5.64e-05	mortality factor 4 like 2	Q15014	protein-coding
ADAM19	8728	62	501	#N/A	371	75.2916	298	1.8	5.25	-10.93	6.03e-05	0.0011	ADAM metallopeptidase domain 19	Q8TBU7	protein-coding
TIMM8B	26521	#N/A	364	3	296	22.8762	50	0.91	4.16	-9.48	3.56e-08	2.66e-06	translocase of inner mitochondrial membrane 8 homolog B	G3XAN8	protein-coding
HINT3	135114	#N/A	385.5	75	487	80.4915	321	1.19	4.43	-9.47	8.26e-06	0.0002	histidine triad nucleotide binding protein 3	Q9NQE9	protein-coding
ERC1	23085	89	225.5	637	335	63.9544	254	1.85	5.08	-9.39	3.68e-07	1.73e-05	ELKS/RAB6-interacting/CAST family member 1	G8JLD3	protein-coding
RMND5A	64795	174	445.5	474.5	199	73.1243	288	1.83	5.05	-9.33	3.72e-07	1.74e-05	required for meiotic nuclear division 5 homolog A	Q9H871	protein-coding
EML4	27436	291	#N/A	296.5	102	68.8205	272	1.56	4.76	-9.23	0.0002	0.0032	EMAP like 4	Q9HC35	protein-coding
ATXN1	6310	329	199.5	555	#N/A	110.498	459	1.38	4.55	-8.99	0.0003	0.0041	ataxin 1	P54253	protein-coding
KDM4B	23030	#N/A	586.5	651.5	#N/A	309.073	933	2.75	5.86	-8.64	3.09e-05	0.0006	lysine demethylase 4B	A0A0C4DFL8	protein-coding
SOX12	6666	162	647.5	753.5	322	99.8535	418	0.92	4.02	-8.54	2.28e-06	7.87e-05	SRY-box transcription factor 12	O15370	protein-coding
HELZ	9931	#N/A	612	502.5	237	139.238	583	2.72	5.8	-8.46	3.19e-06	0.0001	helicase with zinc finger	B7ZLW2	protein-coding
DCUN1D4	23142	303	592	218	137	67.6356	269	0.71	3.75	-8.21	4.56e-09	5.02e-07	defective in cullin neddylation 1 domain containing 4	Q92564	protein-coding
SPNS1	83985	535	527.5	#N/A	#N/A	265.618	872	1.5	4.53	-8.17	3.29e-09	3.8e-07	SPNS lysolipid transporter 1, lysophospholipid	Q9H2V7	protein-coding
OTULIN	90268	#N/A	156	134.5	#N/A	72.4258	284	0.71	3.71	-8	4.21e-11	1.29e-08	OTU deubiquitinase with linear linkage specificity	Q96BN8	protein-coding
RAP1A	5906	#N/A	621	344.5	#N/A	231.265	812	3.45	6.45	-8	0.0007	0.0071	RAP1A, member of RAS oncogene family	A8KAH9	protein-coding
HBP1	26959	145	17.5	95	41	14.0174	21	3.95	6.92	-7.87	0.0002	0.0031	HMG-box transcription factor 1	B4DJ36	protein-coding
SLC36A1	206358	#N/A	393	637	#N/A	250.17	847	0.56	3.53	-7.8	0.0001	0.0018	solute carrier family 36 member 1	Q7Z2H8	protein-coding
KIF26B	55083	485	17.5	#N/A	52	25.3789	59	2.38	5.34	-7.79	0.0025	0.0199	kinesin family member 26B	Q2KJY2	protein-coding
TRAFD1	10906	463	#N/A	793	#N/A	302.968	924	2.66	5.54	-7.4	6.05e-08	4.09e-06	TRAF-type zinc finger domain containing 1	A0A024RBK4	protein-coding
SHPRH	257218	405.5	#N/A	525.5	72	82.8281	332	1.19	4.06	-7.3	9.75e-08	5.92e-06	SNF2 histone linker PHD RING helicase	B3KX98	protein-coding
SGMS2	166929	61	246	238	58	29.9921	78	2.62	5.48	-7.29	0.0012	0.0115	sphingomyelin synthase 2	A0A024RDH4	protein-coding
RND3	390	554	#N/A	563	216	135.634	572	5.55	8.38	-7.13	0.005	0.0349	Rho family GTPase 3	B2R838	protein-coding
CEP41	95681	193	#N/A	313.5	#N/A	122.989	515	2.44	5.27	-7.07	1.34e-05	0.0003	centrosomal protein 41	Q9BYV8	protein-coding
PPIP5K2	23262	#N/A	#N/A	516	281	190.392	732	1.1	3.92	-7.04	5.2e-05	0.0009	diphosphoinositol pentakisphosphate kinase 2	O43314	protein-coding
DICER1	23405	318	305	757.5	207	87.793	363	0.87	3.67	-6.98	1.09e-05	0.0003	dicer 1, ribonuclease III	Q9UPY3	protein-coding
CBX5	23468	40	581	602.5	#N/A	80.3421	320	3.58	6.38	-6.97	2.55e-06	8.6e-05	chromobox 5	P45973	protein-coding
ATRN	8455	183	#N/A	#N/A	153	83.6645	341	3.06	5.84	-6.89	2.07e-05	0.0005	attractin	B4DZ36	protein-coding
SERBP1	26135	#N/A	453	263	#N/A	172.583	684	4.18	6.96	-6.87	3.21e-06	0.0001	SERPINE1 mRNA binding protein 1	Q8NC51	protein-coding
PER3	8863	306	#N/A	#N/A	230	132.646	561	1.57	4.34	-6.8	0.0002	0.0026	period circadian regulator 3	A0A087WV69	protein-coding
WASF1	8936	#N/A	#N/A	238	442	162.17	654	2.5	5.26	-6.78	3.49e-05	0.0007	WASP family member 1	Q92558	protein-coding
JMY	133746	274	514	366	135	72.2058	283	1.1	3.85	-6.75	1.15e-05	0.0003	junction mediating and regulatory protein, p53 cofactor	Q8N9B5	protein-coding
IL1RAP	3556	494	313.5	355	201	81.0564	322	0.47	3.22	-6.72	1.94e-05	0.0004	interleukin 1 receptor accessory protein	A8K6K4	protein-coding
CHSY1	22856	583	693.5	306	146	91.651	387	1.73	4.46	-6.61	0.0021	0.0178	chondroitin sulfate synthase 1	Q86X52	protein-coding
CNOT6	57472	#N/A	606.5	724	#N/A	331.325	958	2.02	4.73	-6.57	7.47e-05	0.0013	CCR4-NOT transcription complex subunit 6	#N/A	protein-coding
CCSER2	54462	282	439	#N/A	104	78.1258	309	3.56	6.27	-6.55	2.98e-06	9.69e-05	coiled-coil serine rich protein 2	Q9H7U1	protein-coding
ARRDC3	57561	184	261.5	203	77	41.4008	144	2.62	5.3	-6.43	0.0025	0.0202	arrestin domain containing 3	Q96B67	protein-coding
RIOK3	8780	#N/A	680	720	#N/A	349.857	963	1.73	4.4	-6.38	0.0001	0.0017	RIO kinase 3	B0YJ89	protein-coding
TAF11	6882	#N/A	371	233.5	419	110.366	458	0.81	3.48	-6.37	1.46e-05	0.0003	TATA-box binding protein associated factor 11	Q15544	protein-coding
EPC1	80314	#N/A	396	366	#N/A	190.352	731	2.01	4.68	-6.36	3.57e-05	0.0007	enhancer of polycomb homolog 1	Q9H2F5	protein-coding
ADSL	158	#N/A	616.5	452.5	#N/A	264.086	867	3.71	6.36	-6.28	7.08e-07	2.97e-05	adenylosuccinate lyase	P30566	protein-coding
COL7A1	1294	454	17.5	267	38	23.6885	55	1.92	4.55	-6.19	0.0063	0.0416	collagen type VII alpha 1 chain	Q02388	protein-coding
POLI	11201	#N/A	#N/A	826.5	509	324.303	951	1.12	3.69	-5.93	7.78e-05	0.0013	DNA polymerase iota	Q9UNA4	protein-coding
ZNF512B	57473	112	359	296.5	98	46.2201	163	1.03	3.59	-5.91	8.83e-05	0.0014	zinc finger protein 512B	Q96KM6	protein-coding
NSD1	64324	19	17.5	729.5	182	20.378	38	2.67	5.23	-5.89	7.65e-08	4.93e-06	nuclear receptor binding SET domain protein 1	Q96L73	protein-coding
GTF3C3	9330	#N/A	321	359.5	346	113.93	481	2.32	4.86	-5.85	7.56e-10	1.17e-07	general transcription factor IIIC subunit 3	Q9Y5Q9	protein-coding
MARK3	4140	619	407	333.5	#N/A	145.995	610	1.94	4.46	-5.75	6.76e-06	0.0002	microtubule affinity regulating kinase 3	A0A0A0MT23	protein-coding
SETDB2	83852	158.5	50.5	657	#N/A	57.9661	227	0.76	3.28	-5.75	2.04e-05	0.0004	SET domain bifurcated histone lysine methyltransferase 2	Q96T68	protein-coding
NDST1	3340	67	453	#N/A	#N/A	87.1077	359	6.17	8.64	-5.54	0.0007	0.0074	N-deacetylase and N-sulfotransferase 1	B7Z1Q0	protein-coding
GID4	79018	522	#N/A	778	#N/A	318.636	945	1.29	3.74	-5.48	0.0002	0.0032	GID complex subunit 4 homolog	B3KXL6	protein-coding
BCL11B	64919	46	652	812	#N/A	96.6197	408	0.03	2.48	-5.47	0.0062	0.0412	BCL11 transcription factor B	L8B8F6	protein-coding
ADAMTS6	11174	423	111.5	#N/A	140	62.5355	250	5.75	8.2	-5.45	1.73e-05	0.0004	ADAM metallopeptidase with thrombospondin type 1 motif 6	Q5IR90	protein-coding
MXD1	4084	#N/A	84	385.5	359	75.5112	300	0.5	2.94	-5.45	7.69e-05	0.0013	MAX dimerization protein 1	B7ZLI7	protein-coding
PTEN	5728	377	88	379	57	40.9048	137	0.64	3.06	-5.35	1.29e-05	0.0003	phosphatase and tensin homolog	F6KD01	protein-coding
USP6NL	9712	#N/A	289.5	576	123	91.244	384	1.53	3.95	-5.34	3.39e-06	0.0001	USP6 N-terminal like	Q92738	protein-coding
BTG2	7832	235	375.5	396.5	#N/A	109.023	449	0.98	3.39	-5.32	0.0023	0.0186	BTG anti-proliferation factor 2	P78543	protein-coding
P3H1	64175	#N/A	586.5	333.5	286	127.484	538	4.81	7.21	-5.26	0.0003	0.0035	prolyl 3-hydroxylase 1	Q32P28	protein-coding
COMMD2	51122	549	654.5	60.5	295	70.7465	278	1.87	4.25	-5.22	3.27e-07	1.59e-05	COMM domain containing 2	Q86X83	protein-coding
POU2F1	5451	1	643.5	#N/A	#N/A	12.6837	19	0.52	2.89	-5.18	0.0003	0.0036	POU class 2 homeobox 1	P14859	protein-coding
TFEB	7942	513	63	84.5	27	23.1665	53	0.48	2.85	-5.17	0.0001	0.0018	transcription factor EB	B0QYS6	protein-coding
DCP2	167227	#N/A	381.5	589	378	146.525	614	2.14	4.5	-5.14	0.0012	0.0111	decapping mRNA 2	Q8IU60	protein-coding
GPI	2821	#N/A	487.5	642	#N/A	279.721	894	1.92	4.23	-4.97	0.0004	0.0046	glucose-6-phosphate isomerase	P06744	protein-coding
PMP22	5376	484	17.5	11	142	15.0776	24	4.09	6.39	-4.92	0.0012	0.0116	peripheral myelin protein 22	Q01453	protein-coding
KLF11	8462	#N/A	#N/A	471	443	228.393	805	3.01	5.3	-4.88	0.0037	0.0275	KLF transcription factor 11	B7ZAX4	protein-coding
GMFB	2764	543	282.5	385.5	#N/A	129.865	550	2.9	5.19	-4.87	0.0061	0.0407	glia maturation factor beta	P60983	protein-coding
TMTC3	160418	462	172.5	333.5	177	65.4734	261	4.02	6.28	-4.77	0.0051	0.0354	transmembrane O-mannosyltransferase targeting cadherins 3	A8K321	protein-coding
CBX1	10951	621	#N/A	637	#N/A	314.475	938	0.61	2.84	-4.69	5.19e-06	0.0002	chromobox 1	P83916	protein-coding
THAP2	83591	#N/A	#N/A	602.5	189	168.725	674	0.51	2.72	-4.62	0.0008	0.008	THAP domain containing 2	Q9H0W7	protein-coding
MAT2A	4144	343	#N/A	#N/A	515	210.146	774	4.47	6.67	-4.59	0.0003	0.0033	methionine adenosyltransferase 2A	A0A140VJP5	protein-coding
GRPEL2	134266	#N/A	586.5	408	314	140.658	591	2.27	4.45	-4.55	0.0002	0.0026	GrpE like 2, mitochondrial	Q8TAA5	protein-coding
SLC16A1	6566	393	610	534.5	125	88.9375	376	5.39	7.57	-4.51	0.0001	0.0021	solute carrier family 16 member 1	A0A024R0H1	protein-coding
GSTA4	2941	594	57	41	#N/A	37.1844	121	1.4	3.56	-4.47	0.0005	0.0057	glutathione S-transferase alpha 4	A0A024RD58	protein-coding
TERF1	7013	#N/A	356	570.5	#N/A	225.332	799	0.56	2.72	-4.46	8.71e-06	0.0002	telomeric repeat binding factor 1	P54274	protein-coding
TET3	200424	#N/A	625	123	1	14.1734	22	0.91	3.06	-4.44	0.0004	0.0047	tet methylcytosine dioxygenase 3	O43151	protein-coding
NKTR	4820	373	#N/A	#N/A	206	138.598	578	1.74	3.88	-4.43	0.004	0.0292	natural killer cell triggering receptor	A0A024R2N6	protein-coding
ISG20L2	81875	#N/A	57	53.5	#N/A	27.6111	66	3.61	5.75	-4.41	2.46e-10	5.02e-08	interferon stimulated exonuclease gene 20 like 2	Q9H9L3	protein-coding
AAR2	25980	#N/A	375.5	374	#N/A	187.375	722	3.76	5.88	-4.37	2.84e-07	1.4e-05	AAR2 splicing factor	Q9Y312	protein-coding
C5orf15	56951	627	#N/A	213.5	156	91.7928	388	4.36	6.47	-4.3	0.0015	0.0137	chromosome 5 open reading frame 15	Q8NC54	protein-coding
KDM5B	10765	#N/A	133	632	#N/A	144.962	604	4.76	6.86	-4.29	1.1e-08	9.7e-07	lysine demethylase 5B	Q9UGL1	protein-coding
NAV1	89796	12	96	#N/A	257	22.2164	47	5.34	7.44	-4.29	2.11e-05	0.0005	neuron navigator 1	Q8NEY1	protein-coding
BMAL2	56938	#N/A	613	841.5	#N/A	359.11	968	0.44	2.52	-4.23	0.0005	0.0053	basic helix-loop-helix ARNT like 2	Q8WYA1	protein-coding
SNRK	54861	#N/A	267.5	567.5	#N/A	194.812	746	1.56	3.64	-4.22	1.93e-05	0.0004	SNF related kinase	A0A024R2Y6	protein-coding
RNF141	50862	#N/A	220	324	#N/A	133.492	566	2.86	4.93	-4.21	0.0001	0.0016	ring finger protein 141	Q8WVD5	protein-coding
GPAM	57678	106	#N/A	528.5	#N/A	118.344	497	2.53	4.58	-4.15	8.71e-05	0.0014	glycerol-3-phosphate acyltransferase, mitochondrial	Q86T70	protein-coding
ZC4H2	55906	466	567	383.5	#N/A	155.402	630	0.94	2.98	-4.11	0.0001	0.0017	zinc finger C4H2-type containing	Q9NQZ6	protein-coding
CAPN7	23473	568	#N/A	651.5	#N/A	304.159	926	2.53	4.54	-4.04	0.0006	0.0069	calpain 7	Q7Z479	protein-coding
KLHL24	54800	#N/A	534	816	#N/A	330.055	956	2.4	4.41	-4.02	0.0008	0.0078	kelch like family member 24	Q6TFL4	protein-coding
ZBTB41	360023	226	#N/A	559.5	260	106.784	445	3.05	5.03	-3.96	0.0029	0.0226	zinc finger and BTB domain containing 41	Q5SVQ8	protein-coding
TBC1D7	51256	#N/A	#N/A	50	195	49.371	179	1.63	3.6	-3.9	0.0003	0.0033	TBC1 domain family member 7	A0A024QZX0	protein-coding
ANKRD49	54851	483	#N/A	681	242	143.389	598	0.26	2.2	-3.83	7.25e-06	0.0002	ankyrin repeat domain 49	A0A024R398	protein-coding
ATP6V1A	523	#N/A	586.5	#N/A	332	220.634	793	3.13	5.03	-3.74	3.24e-06	0.0001	ATPase H+ transporting V1 subunit A	P38606	protein-coding
KDM5C	8242	597	#N/A	620.5	#N/A	304.318	927	4.21	6.12	-3.74	3.39e-05	0.0007	lysine demethylase 5C	P41229	protein-coding
LMLN	89782	#N/A	643.5	673	#N/A	329.042	954	3.09	4.97	-3.69	0.0003	0.0033	leishmanolysin like peptidase	B4DR62	protein-coding
PINX1	54984	#N/A	621	480	#N/A	272.984	884	0.58	2.46	-3.69	0.0003	0.0037	PIN2 (TERF1) interacting telomerase inhibitor 1	Q96BK5	protein-coding
LINC02904	286122	#N/A	257.5	425	#N/A	165.407	663	0	1.81	-3.52	7.37e-05	0.0012	long intergenic non-protein coding RNA 2904	#N/A	ncRNA
EN1	2019	623	#N/A	545	#N/A	291.348	911	2.21	4.02	-3.51	0.0062	0.0412	engrailed homeobox 1	Q05925	protein-coding
DNMT3A	1788	407	203.5	359.5	16	36.9347	118	0.95	2.75	-3.49	1.51e-06	5.59e-05	DNA methyltransferase 3 alpha	Q9Y6K1	protein-coding
SIRT1	23411	#N/A	267.5	271	149	73.6838	290	2.67	4.47	-3.47	1.25e-07	7.31e-06	sirtuin 1	A8K128	protein-coding
PAIP2	51247	610	#N/A	123	131	71.4026	281	4.3	6.08	-3.43	0.0006	0.0063	poly(A) binding protein interacting protein 2	Q49AE6	protein-coding
ELF2	1998	497	169.5	221	47	42.9976	148	0.91	2.69	-3.42	0.0005	0.0059	E74 like ETS transcription factor 2	Q15723	protein-coding
COL5A1	1289	36	118.5	465.5	33	22.4933	49	7.69	9.45	-3.39	0.0011	0.0106	collagen type V alpha 1 chain	A0A024R8E5	protein-coding
GID8	54994	#N/A	#N/A	162.5	287	107.979	448	0.67	2.41	-3.33	0.0017	0.0146	GID complex subunit 8 homolog	Q9NWU2	protein-coding
KLHL8	57563	#N/A	555	296.5	82	79.3577	316	0.7	2.39	-3.22	0.0001	0.002	kelch like family member 8	B3KY78	protein-coding
NKAPD1	55216	294	699	231	249	82.4326	331	3.2	4.88	-3.19	0.0004	0.0052	NKAP domain containing 1	A0A024R3H5	protein-coding
CBX6	23466	144	267.5	576	#N/A	93.6659	394	2.73	4.4	-3.18	0.0012	0.011	chromobox 6	B0QXZ6	protein-coding
UBE2L6	9246	#N/A	647.5	366	#N/A	243.406	836	3.86	5.53	-3.17	0.0053	0.0366	ubiquitin conjugating enzyme E2 L6	O14933	protein-coding
WDR26	80232	302	#N/A	688	397	145.102	605	3.92	5.59	-3.16	0.0002	0.0023	WD repeat domain 26	Q9H7D7	protein-coding
SEPSECS	51091	#N/A	586.5	740.5	#N/A	329.508	955	1.25	2.89	-3.12	0.0004	0.0044	Sep (O-phosphoserine) tRNA:Sec (selenocysteine) tRNA synthase	Q9HD40	protein-coding
GLIS2	84662	72	108.5	474.5	433	50.0393	182	4.53	6.16	-3.1	0.0028	0.0217	GLIS family zinc finger 2	B3KTH4	protein-coding
NRAS	4893	284	480.5	44	#N/A	60.5852	241	4.68	6.31	-3.09	0.0002	0.0025	NRAS proto-oncogene, GTPase	P01111	protein-coding
MAPKBP1	23005	445	#N/A	#N/A	505	237.026	823	2.01	3.59	-2.99	0.0068	0.0442	mitogen-activated protein kinase binding protein 1	O60336	protein-coding
REST	5978	366	#N/A	216	139	74.1075	294	4.07	5.63	-2.96	0.0067	0.0434	RE1 silencing transcription factor	Q13127	protein-coding
USP42	84132	319	#N/A	513	331	126.122	533	2.79	4.33	-2.91	0.0035	0.0263	ubiquitin specific peptidase 42	Q9H9J4	protein-coding
BCL2L2	599	37	#N/A	425	#N/A	62.6997	251	0.58	2.12	-2.9	0.0007	0.0075	BCL2 like 2	Q92843	protein-coding
HDGF	3068	372	282.5	692	#N/A	139.134	580	6.9	8.44	-2.9	0.0036	0.0268	heparin binding growth factor	P51858	protein-coding
OSBPL11	114885	#N/A	567	#N/A	136	138.845	579	3.07	4.6	-2.9	1.03e-05	0.0003	oxysterol binding protein like 11	A0A140VJQ6	protein-coding
NCOA3	8202	310	469	642	#N/A	151.206	625	4.52	6.05	-2.89	0.0031	0.0239	nuclear receptor coactivator 3	Q59EE8	protein-coding
AMMECR1L	83607	125	235	160.5	81	34.9482	106	3.56	5.08	-2.87	0.0027	0.0215	AMMECR1 like	A0A024RAG1	protein-coding
MBTD1	54799	474	225.5	99	#N/A	73.1811	289	3.22	4.73	-2.87	0.0019	0.0162	mbt domain containing 1	Q05BQ5	protein-coding
PPP1R3D	5509	267	#N/A	651.5	#N/A	208.537	769	2.11	3.62	-2.84	0.0029	0.0224	protein phosphatase 1 regulatory subunit 3D	O95685	protein-coding
CCDC85A	114800	551	#N/A	521.5	#N/A	268.024	873	-0.56	0.94	-2.83	0.0006	0.0067	coiled-coil domain containing 85A	Q96PX6	protein-coding
SPTY2D1	144108	518	409	632	#N/A	170.531	677	4.06	5.53	-2.77	3.78e-07	1.76e-05	SPT2 chromatin protein domain containing 1	Q68D10	protein-coding
MIER3	166968	187	#N/A	#N/A	522.5	156.291	635	2.16	3.62	-2.74	0.0017	0.0152	MIER family member 3	Q7Z3K6	protein-coding
EIF3J	8669	138	345	471	#N/A	93.998	395	3.58	5.02	-2.72	0.0027	0.0217	eukaryotic translation initiation factor 3 subunit J	O75822	protein-coding
ELOVL4	6785	236	222	43	164	34.6605	105	0.44	1.86	-2.68	0.0022	0.0185	ELOVL fatty acid elongase 4	Q9GZR5	protein-coding
YTHDF3	253943	643	#N/A	753.5	197	152.335	627	4.71	6.11	-2.63	8.98e-05	0.0014	YTH N6-methyladenosine RNA binding protein F3	A0A087WY31	protein-coding
LAMC1	3915	374	118.5	438	103	52.8646	200	8.44	9.83	-2.61	0.0034	0.0255	laminin subunit gamma 1	P11047	protein-coding
UBA3	9039	#N/A	#N/A	344.5	522.5	212.133	775	5.29	6.65	-2.57	0.0002	0.0022	ubiquitin like modifier activating enzyme 3	Q8TBC4	protein-coding
ARPP19	10776	180	#N/A	258	269	77.344	304	4.72	6.05	-2.52	0.0025	0.02	cAMP regulated phosphoprotein 19	H3BMD8	protein-coding
CPEB3	22849	401	#N/A	763.5	163	122.723	514	-0.15	1.17	-2.51	0.0006	0.0067	cytoplasmic polyadenylation element binding protein 3	Q5QP71	protein-coding
CCDC117	150275	132	567	506	304	81.8908	325	3.4	4.72	-2.49	6.07e-06	0.0002	coiled-coil domain containing 117	Q8IWD4	protein-coding
POLE3	54107	#N/A	328	412.5	490	134.91	569	3.54	4.84	-2.47	0.0006	0.0062	DNA polymerase epsilon 3, accessory subunit	A0A024R829	protein-coding
KPNA1	3836	27	217.5	#N/A	#N/A	38.3161	126	4.6	5.9	-2.46	0.0067	0.0436	karyopherin subunit alpha 1	P52294	protein-coding
RCOR1	23186	161	#N/A	748.5	#N/A	173.572	691	4.5	5.76	-2.38	0.0001	0.0019	REST corepressor 1	Q9UKL0	protein-coding
NFAT5	10725	6	254.5	#N/A	336	26.6853	62	5.72	6.96	-2.36	0.0072	0.0463	nuclear factor of activated T cells 5	O94916	protein-coding
SERINC5	256987	98	#N/A	816	173	80.0202	319	4.41	5.65	-2.35	0.0013	0.0117	serine incorporator 5	Q86VE9	protein-coding
NLRX1	79671	415	616.5	729.5	223	112.919	472	2.22	3.44	-2.33	0.0028	0.0223	NLR family member X1	Q86UT6	protein-coding
DOT1L	84444	8	203.5	#N/A	92	17.7022	30	3.75	4.95	-2.3	0.0003	0.004	DOT1 like histone lysine methyltransferase	Q8TEK3	protein-coding
CUEDC1	404093	#N/A	167.5	521.5	267	95.237	402	4.12	5.31	-2.29	0.0052	0.0359	CUE domain containing 1	Q9NWM3	protein-coding
NOTCH2	4853	#N/A	595.5	685	493	195.292	747	6.82	8	-2.26	0.0006	0.0063	notch receptor 2	Q04721	protein-coding
CENPB	1059	628	339	#N/A	#N/A	230.701	810	4.61	5.79	-2.25	0.0047	0.0328	centromere protein B	P07199	protein-coding
EPS15	2060	524	538	545	#N/A	178.532	705	5.66	6.83	-2.24	0.0003	0.0035	epidermal growth factor receptor pathway substrate 15	B7Z240	protein-coding
LRP6	4040	66	156	#N/A	122	35.9657	111	4.65	5.82	-2.24	0.0045	0.0321	LDL receptor related protein 6	O75581	protein-coding
UBE2Q1	55585	76	640.5	781.5	#N/A	112.107	470	4.52	5.67	-2.23	0.0001	0.0016	ubiquitin conjugating enzyme E2 Q1	Q7Z7E8	protein-coding
DNAJB7	150353	#N/A	257.5	245	#N/A	125.586	529.5	0.53	1.68	-2.22	0.0054	0.0369	DnaJ heat shock protein family (Hsp40) member B7	Q7Z6W7	protein-coding
TBCCD1	55171	#N/A	330	632	#N/A	228.342	804	2.89	4.02	-2.18	0.0002	0.0028	TBCC domain containing 1	Q9NVR7	protein-coding
COX7A2L	9167	#N/A	657.5	324	#N/A	230.776	811	4.94	5.93	-1.98	5.65e-07	2.45e-05	cytochrome c oxidase subunit 7A2 like	O14548	protein-coding
SLC2A3	6515	#N/A	#N/A	465.5	469	233.623	816	6.8	7.77	-1.95	0.0065	0.0424	solute carrier family 2 member 3	P11169	protein-coding
TP53INP2	58476	143	601	763.5	#N/A	134.447	568	2.09	3.03	-1.92	0.0027	0.0215	tumor protein p53 inducible nuclear protein 2	Q8IXH6	protein-coding
PDHX	8050	541	#N/A	438	456	158.766	639	4.79	5.7	-1.87	0.0004	0.0042	pyruvate dehydrogenase complex component X	O00330	protein-coding
PSME4	23198	567	383.5	#N/A	#N/A	233.155	815	5.15	6.05	-1.86	0.0019	0.0162	proteasome activator subunit 4	Q14997	protein-coding
SS18L1	26039	311	285.5	324	208	69.5318	273	2.37	3.24	-1.82	0.0062	0.0413	SS18L1 subunit of BAF chromatin remodeling complex	O75177	protein-coding
LARP4	113251	555	368.5	#N/A	#N/A	226.118	801	4.72	5.47	-1.69	0.0008	0.0085	La ribonucleoprotein 4	Q6P4E2	protein-coding
TMEM183A	92703	#N/A	41	36.5	#N/A	19.3423	35	4.24	4.93	-1.62	0.0019	0.016	transmembrane protein 183A	Q8IXX5	protein-coding
VPS36	51028	337	#N/A	434	#N/A	191.218	736	4.8	5.46	-1.58	0.0038	0.0281	vacuolar protein sorting 36 homolog	Q86VN1	protein-coding

## Sheet: Common Target-miR-29_DEPs down
SYMBOL	Pictar	Diana	TargetScan	Miranda	rank_product	rank_final	NegLog10pvalue	pvalue < 0,05	N: Student's T-test q-value vEDS_CTRL	Log2FoldChange	N: Student's T-test Test statistic vEDS_CTRL	Sign	GENENAME	UNIPROT	GENETYPE
AKT3	108	494	502.5	83	54.2977	208	2.96435	0.00108555	0.170286	-0.600755	-3.97595	Down	AKT serine/threonine kinase 3	Q9Y243	protein-coding
COL1A1	243	150	1	#N/A	11.0521	10	1.70794	0.0195912	0.455725	-0.996185	-2.59366	Down	collagen type I alpha 1 chain	P02452	protein-coding
COL1A2	240	78.5	25.5	#N/A	26.1067	61	1.57622	0.0265326	0.510991	-0.971715	-2.44318	Down	collagen type I alpha 2 chain	A0A0S2Z3H5	protein-coding
COL5A1	36	118.5	465.5	33	22.4933	49	1.49197	0.0322129	0.547646	-0.629514	-2.34563	Down	collagen type V alpha 1 chain	A0A024R8E5	protein-coding
ELN	83	17.5	95	19	10.0598	8	2.09168	0.00809692	0.383953	-1.58875	-3.02213	Down	elastin	P15502	protein-coding
NNMT	#N/A	501	421.5	#N/A	229.767	809	1.45684	0.0349269	0.560497	-0.632545	-2.30461	Down	nicotinamide N-methyltransferase	P40261	protein-coding
PPIC	526	147	7	78	20.1518	37	3.10104	0.000792428	0.133895	-0.931975	-4.12585	Down	peptidylprolyl isomerase C	P45877	protein-coding
SAMD4A	202	#N/A	309	248	83.0742	335	1.57024	0.0269005	0.514576	-1.93261	-2.43629	Down	sterile alpha motif domain containing 4A	Q9UPU9	protein-coding
SLC4A7	64	#N/A	#N/A	145	48.1664	173	1.34242	0.0454548	0.597569	-0.742976	-2.16946	Down	solute carrier family 4 member 7	Q9Y6M7	protein-coding
SRSF10	356	356	632	#N/A	143.687	600	2.0318	0.00929394	0.394542	-0.964982	-2.95599	Down	serine and arginine rich splicing factor 10	O75494	protein-coding
USP6NL	#N/A	289.5	576	123	91.244	384	1.83366	0.014667	0.420966	-0.720556	-2.73542	Down	USP6 N-terminal like	Q92738	protein-coding
XPO5	122	466.5	#N/A	#N/A	119.282	499	1.77925	0.0166246	0.44189	-0.692525	-2.67427	Down	exportin 5	Q9HAV4	protein-coding

## Sheet: Common Target_DEGsDown_DEPsDown
SYMBOL	Pictar	Diana	TargetScan	Miranda	rank_product	rank_final	vEDS Avg (log2)	CTRL Avg (log2)	FoldChange_DEGs	P-val	Pvalue_DEGs	ID_DEPs	NegLog10pvalue	Pvalue_DEPs	FoldChange_DEPs	GENETYPE	GENENAME	ENTREZID	UNIPROT
COL5A1	36	118.5	465.5	33	22.4933	49	7.69	9.45	-3.39	1.10e-03	0.0106	COL5A1	1.49197	0.0322129	-0.629514	protein-coding	collagen type V alpha 1 chain	1289	A0A024R8E5
NNMT		501	421.5		229.767	809	3.32	8.61	-39.19	0.00e+00	6.72e-08	NNMT	1.45684	0.0349269	-0.632545	protein-coding	nicotinamide N-methyltransferase	4837	P40261
USP6NL		289.5	576	123	91.244	384	1.53	3.95	-5.34	3.40e-06	0.0001	USP6NL	1.83366	0.014667	-0.720556	protein-coding	USP6 N-terminal like	9712	Q92738
